# Supplementary material for: In utero exposure to acetaminophen and ibuprofen leads to intergenerational accelerated reproductive aging in female mice
Source: Commun Biol. 2019 Aug 13;2:310. doi: 10.1038/s42003-019-0552-x (PMC6692356; doi:10.1038/s42003-019-0552-x)
Supplement: Supplementary file 3 — Supplementary Data 1 [file 42003_2019_552_MOESM3_ESM.xlsx]

## Sheet: Feuil1
	DownRegulated Genes								UpRegulated Genes
Gene name	Description	log2(13F APAPIBU/13Fcontrol)	p-value (13F APAPIBU vs 13Fcontrol)	fold change				Gene name	Description	log2(13F APAPIBU/13Fcontrol)	p-value (13F APAPIBU vs 13Fcontrol)	fold change
Smcp	sperm mitochondria-associated cysteine-rich protein	-3.05109	1.64962e-16	0.120651				Gm44248	predicted gene, 44248	2.80052	3.6961e-14	6.96692
Meig1	meiosis expressed gene 1	-2.93048	3.195e-15	0.131171				Gm43238	predicted gene 43238	2.42856	1.28561e-14	5.38354
Crisp2	cysteine-rich secretory protein 2	-2.43314	1.61356e-10	0.185162				Gm42755	predicted gene 42755	2.31327	5.95065e-17	4.97008
Spata4	spermatogenesis associated 4	-2.35362	5.04373e-10	0.195655				Gm21897	predicted gene, 21897	2.29957	7.33967e-15	4.92312
Cmtm2b	CKLF-like MARVEL transmembrane domain containing 2B	-2.34695	2.98749e-09	0.196561				Gm43300	predicted gene 43300	2.27438	8.47226e-13	4.83788
Fabp9	fatty acid binding protein 9, testis	-2.26118	8.22203e-09	0.208602				Gm42653	predicted gene 42653	2.07904	1.42545e-14	4.22525
Cetn1	centrin 1	-2.17416	3.9777e-08	0.221571				Gm27028	predicted gene, 27028	2.04097	3.204e-09	4.11523
Odf1	outer dense fiber of sperm tails 1	-2.14721	7.23711e-08	0.225749				Gm38057	predicted gene, 38057	1.94111	6.54171e-11	3.84002
Gykl1	glycerol kinase-like 1	-2.14351	7.13691e-08	0.226328				Gm42927	predicted gene 42927	1.94057	3.77948e-19	3.83858
Spata19	spermatogenesis associated 19	-2.12573	9.33196e-08	0.229135				Gm38393	predicted gene, 38393	1.91539	2.95321e-13	3.77217
Cypt4	cysteine-rich perinuclear theca 4	-2.11525	1.16103e-07	0.230806				Gm44873	predicted gene 44873	1.90273	4.84274e-11	3.7392
Prr30	proline rich 30	-2.06476	2.51518e-07	0.239027				BC005561	cDNA sequence BC005561	1.88071	2.65e-15	3.68256
Oaz3	ornithine decarboxylase antizyme 3	-2.0432	1.37129e-08	0.242625				Gm38190	predicted gene, 38190	1.87556	9.8793e-09	3.66943
Iqcf3	IQ motif containing F3	-2.04023	3.56987e-07	0.243124				Gm28119	predicted gene 28119	1.84524	4.28527e-07	3.59314
4922502D21Rik	RIKEN cDNA 4922502D21 gene	-2.0363	3.64072e-07	0.243788				Gm36936	predicted gene, 36936	1.83498	9.20298e-14	3.56766
Adam3	a disintegrin and metallopeptidase domain 3 (cyritestin)	-2.00229	4.41328e-07	0.249604				Gm36989	predicted gene, 36989	1.80739	1.11195e-07	3.50008
Gapdhs	glyceraldehyde-3-phosphate dehydrogenase, spermatogenic	-1.99131	5.10672e-07	0.25151				Gm44321	predicted gene, 44321	1.75564	1.66861e-06	3.37675
Gsg1	germ cell associated 1	-1.98093	2.85122e-07	0.253327				Gm42923	predicted gene 42923	1.74235	1.21865e-16	3.34579
Gm9999	predicted gene 9999	-1.96672	1.04968e-06	0.255833				Gm42664	predicted gene 42664	1.73513	2.44111e-07	3.3291
Ccdc54	coiled-coil domain containing 54	-1.95665	1.18382e-06	0.257626				Gm45194	predicted gene 45194	1.7349	3.43406e-09	3.32857
Pgk2	phosphoglycerate kinase 2	-1.91689	2.02469e-06	0.264825				Arhgap5	Rho GTPase activating protein 5	1.72143	1.33941e-29	3.29763
Kif2b	kinesin family member 2B	-1.90461	2.43234e-06	0.267089				Gm43071	predicted gene 43071	1.71073	1.47246e-06	3.27326
1700008K24Rik	RIKEN cDNA 1700008K24 gene	-1.89555	2.6084e-06	0.268772				RP24-464B16.1		1.69713	5.4083e-07	3.24256
Cypt1	cysteine-rich perinuclear theca 1	-1.89455	2.16302e-06	0.268958				Gm29055	predicted gene 29055	1.66535	5.26223e-06	3.17191
1700009N14Rik	RIKEN cDNA 1700009N14 gene	-1.89114	2.86842e-06	0.269594				Rad51ap2	RAD51 associated protein 2	1.6567	1.43867e-10	3.15295
Hspb9	heat shock protein, alpha-crystallin-related, B9	-1.84497	5.32633e-06	0.278362				Gm37206	predicted gene, 37206	1.64268	4.7498e-09	3.12245
Cypt12	cysteine-rich perinuclear theca 12	-1.84229	5.39314e-06	0.278879				Zyg11a	zyg-11 family member A, cell cycle regulator	1.64174	1.4976e-14	3.12043
Tex33	testis expressed 33	-1.81438	7.8831e-06	0.284326				Stxbp5l	syntaxin binding protein 5-like	1.62413	3.17263e-07	3.08256
1700012A03Rik	RIKEN cDNA 1700012A03 gene	-1.81247	8.06474e-06	0.284703				Ryr3	ryanodine receptor 3	1.62088	9.03271e-06	3.07562
1700027A15Rik	RIKEN cDNA 1700027A15 gene	-1.80472	8.75124e-06	0.286238				Gm37581	predicted gene, 37581	1.60589	4.54666e-08	3.04383
Hrasls5	HRAS-like suppressor family, member 5	-1.80315	9.07823e-06	0.286549				Gm42863	predicted gene 42863	1.60569	4.16019e-08	3.04342
Akap4	A kinase (PRKA) anchor protein 4	-1.78686	1.05258e-05	0.289802				mt-Atp8	mitochondrially encoded ATP synthase 8	1.60022	1.87182e-42	3.0319
Tmco2	transmembrane and coiled-coil domains 2	-1.75946	1.26683e-05	0.295359				6430511E19Rik	RIKEN cDNA 6430511E19 gene	1.58326	1.61437e-05	2.99646
Hmgb4	high-mobility group box 4	-1.75167	1.69477e-05	0.296959				Ccdc18	coiled-coil domain containing 18	1.57492	3.6535e-18	2.97919
1700019M22Rik	RIKEN cDNA 1700019M22 gene	-1.74882	1.47741e-05	0.297546				C030048H21Rik	RIKEN cDNA C030048H21 gene	1.5712	9.08286e-06	2.97153
Spz1	spermatogenic leucine zipper 1	-1.74258	1.9557e-05	0.298835				Gm14124	predicted gene 14124	1.56271	4.75435e-05	2.95409
Gm26736	predicted gene, 26736	-1.73487	2.05014e-05	0.300436				Glcci1	glucocorticoid induced transcript 1	1.55525	5.37168e-06	2.93885
H1fnt	H1 histone family, member N, testis-specific	-1.73105	2.1603e-05	0.301232				A930004J17Rik	RIKEN cDNA A930004J17 gene	1.55128	1.11536e-08	2.93077
Apoa4	apolipoprotein A-IV	-1.71781	7.51632e-11	0.304009				Tex16	testis expressed gene 16	1.54773	1.05386e-17	2.92356
1700024P04Rik	RIKEN cDNA 1700024P04 gene	-1.70969	1.86348e-05	0.305726				Lcor	ligand dependent nuclear receptor corepressor	1.54521	1.95872e-12	2.91847
Dbil5	diazepam binding inhibitor-like 5	-1.68881	1.1359e-06	0.310183				Zfp445	zinc finger protein 445	1.54225	1.05386e-17	2.91248
Hbb-bh0	hemoglobin, beta, pseudogene bh0	-1.67679	4.73713e-06	0.312778				Gm44770	predicted gene 44770	1.5372	6.76606e-05	2.90231
Ppp3r2	protein phosphatase 3, regulatory subunit B, alpha isoform (calcineurin B, type II)	-1.67352	4.26874e-05	0.313487				Tmc3	transmembrane channel-like gene family 3	1.53611	3.60301e-09	2.90012
Cldn3	claudin 3	-1.66139	4.67963e-06	0.316133				Gm37303	predicted gene, 37303	1.53133	2.05167e-05	2.89051
1700011E24Rik	RIKEN cDNA 1700011E24 gene	-1.6543	4.81682e-05	0.317692				Uvssa	UV stimulated scaffold protein A	1.52813	6.82786e-16	2.88411
Gng13	guanine nucleotide binding protein (G protein), gamma 13	-1.65067	3.62201e-27	0.318492				Gm37902	predicted gene, 37902	1.52248	0.000246539	2.87285
1700034E13Rik	RIKEN cDNA 1700034E13 gene	-1.65004	4.54576e-05	0.318631				Gm17067	predicted gene 17067	1.51747	4.22767e-08	2.8629
Lcn2	lipocalin 2	-1.64918	4.81674e-05	0.31882				Gm43702	predicted gene 43702	1.50866	0.00030936	2.84545
Tmco5	transmembrane and coiled-coil domains 5	-1.6469	4.92099e-05	0.319326				Sycp1	synaptonemal complex protein 1	1.4988	2.85915e-15	2.82608
Capza3	capping protein (actin filament) muscle Z-line, alpha 3	-1.63695	4.4613e-05	0.321535				Gm37525	predicted gene, 37525	1.49121	0.000358065	2.81125
Ropn1	ropporin, rhophilin associated protein 1	-1.61642	8.7856e-05	0.326145				Gm37194	predicted gene, 37194	1.4794	0.000271204	2.78833
Lgals3	lectin, galactose binding, soluble 3	-1.61299	2.93336e-07	0.32692				Dmxl1	Dmx-like 1	1.47321	2.41981e-18	2.7764
Kctd19	potassium channel tetramerisation domain containing 19	-1.60894	9.73046e-05	0.327838				Ccdc187	coiled-coil domain containing 187	1.47058	5.32685e-06	2.77134
Fhl5	four and a half LIM domains 5	-1.59593	9.84278e-05	0.330809				4930447C04Rik	RIKEN cDNA 4930447C04 gene	1.46885	6.503e-21	2.76801
March11	membrane-associated ring finger (C3HC4) 11	-1.59195	7.54099e-05	0.331724				Tbc1d8b	TBC1 domain family, member 8B	1.46671	1.32041e-14	2.76391
Spert	spermatid associated	-1.57258	0.000134276	0.336207				A330023F24Rik	RIKEN cDNA A330023F24 gene	1.46334	7.7e-06	2.75747
1700013F07Rik	RIKEN cDNA 1700013F07 gene	-1.56721	0.000123916	0.33746				D430013B06Rik	RIKEN cDNA D430013B06 gene	1.45825	3.3712e-05	2.74775
Defb36	defensin beta 36	-1.55765	0.000105142	0.339703				4632427E13Rik	RIKEN cDNA 4632427E13 gene	1.45143	6.64382e-07	2.73478
Abhd11os	abhydrolase domain containing 11, opposite strand	-1.55295	2.22896e-05	0.340813				Gm45221	predicted gene 45221	1.45025	0.000102347	2.73256
Serpina5	serine (or cysteine) peptidase inhibitor, clade A, member 5	-1.54946	6.74268e-05	0.341638				Gm9801	predicted gene 9801	1.44945	0.000305343	2.73104
Gm14251	predicted gene 14251	-1.51659	0.000286003	0.349512				2610037D02Rik	RIKEN cDNA 2610037D02 gene	1.44186	2.9336e-05	2.71672
Gm42675	predicted gene 42675	-1.51341	0.000290172	0.350282				Gm43059	predicted gene 43059	1.43329	0.000622281	2.70062
E030026E10Rik	RIKEN cDNA E030026E10 gene	-1.49349	0.000256045	0.355152				Gm38253	predicted gene, 38253	1.42669	0.000647413	2.68829
Txndc8	thioredoxin domain containing 8	-1.48563	0.000296529	0.357093				Lmbrd2	LMBR1 domain containing 2	1.42394	3.24814e-09	2.68318
Gm37033	predicted gene, 37033	-1.48106	0.000332808	0.358226				Zfp808	zinc finger protein 80	1.41976	4.60545e-10	2.67542
Ropn1l	ropporin 1-like	-1.4701	1.17077e-05	0.360956				Fam208b	family with sequence similarity 208, member B	1.41849	6.98889e-20	2.67305
Dnajc5b	DnaJ heat shock protein family (Hsp40) member C5 beta	-1.46432	0.000305465	0.362406				Spata22	spermatogenesis associated 22	1.41661	1.17196e-11	2.66957
Gm36963	predicted gene, 36963	-1.46392	0.000353366	0.362507				Zfp935	zinc finger protein 935	1.40996	7.89727e-08	2.6573
Spata16	spermatogenesis associated 16	-1.46288	0.000329169	0.362768				Gm44200	predicted gene, 44200	1.40803	0.000752281	2.65374
Gm37490	predicted gene, 37490	-1.45807	0.000476444	0.36398				Mtcp1	mature T cell proliferation 1	1.40517	1.93987e-08	2.6485
Spata20	spermatogenesis associated 20	-1.4566	0.0005181	0.364351				Trim52	tripartite motif-containing 52	1.40256	1.11916e-05	2.64371
4933411K16Rik	RIKEN cDNA 4933411K16 gene	-1.45583	0.000206383	0.364546				Lyst	lysosomal trafficking regulator	1.40153	3.72621e-15	2.64181
Cst9	cystatin 9	-1.44786	2.16519e-05	0.366566				Gm15186	predicted gene 15186	1.4007	0.00011421	2.6403
Gtsf1l	gametocyte specific factor 1-like	-1.44399	0.00033489	0.36755				Gm15262	predicted gene 15262	1.39818	7.33967e-15	2.6357
Chga	chromogranin A	-1.44284	0.00014039	0.367842				Cep290	centrosomal protein 290	1.39815	4.02639e-15	2.63563
Gm43813	predicted gene 43813	-1.44262	0.000125267	0.367898				Gm43858	predicted gene 43858	1.3962	3.33415e-06	2.63207
Gk2	glycerol kinase 2	-1.44027	0.00060838	0.368499				Gpr63	G protein-coupled receptor 63	1.39549	4.52836e-06	2.63078
Fam205c	family with sequence similarity 205, member C	-1.43059	0.000665555	0.370979				Gm11639	predicted gene 11639	1.39412	2.24228e-06	2.62828
Cmtm2a	CKLF-like MARVEL transmembrane domain containing 2A	-1.4286	0.000550247	0.371492				Gm17655	predicted gene, 17655	1.38588	1.11285e-05	2.61332
Tex40	testis expressed 40	-1.42495	8.47117e-05	0.372432				Ulbp1	UL16 binding protein 1	1.38498	9.06385e-08	2.61168
Ubl4b	ubiquitin-like 4B	-1.42325	0.00060192	0.372871				Gm45033	predicted gene 45033	1.37864	0.00032769	2.60023
1700042G07Rik	RIKEN cDNA 1700042G07 gene	-1.40721	0.000727415	0.377041				Gm371	predicted pseudogene 371	1.37666	1.76952e-05	2.59666
Cdrt4	CMT1A duplicated region transcript 4	-1.39793	0.000886073	0.379472				Plcxd3	phosphatidylinositol-specific phospholipase C, X domain containing 3	1.37002	0.00118644	2.58474
Etd	embryonic testis differentiation	-1.38689	0.00106095	0.382387				Vmn1r-ps128	vomeronasal 1 receptor, pseudogene 128	1.36584	0.000103481	2.57726
Nefm	neurofilament, medium polypeptide	-1.38361	6.17858e-12	0.383257				Gm38394	predicted gene, 38394	1.36516	7.70149e-07	2.57606
Prm3	protamine 3	-1.38316	0.000645267	0.383378				Gm43951	predicted gene, 43951	1.3587	5.83842e-05	2.56453
Spata3	spermatogenesis associated 3	-1.37861	0.000840972	0.384588				Sacs	sacsin	1.35538	1.71951e-15	2.55864
Gm1673	predicted gene 1673	-1.37813	3.43679e-05	0.384716				Gm44667	predicted gene 44667	1.35257	0.000405228	2.55366
Scand1	SCAN domain-containing 1	-1.37094	0.000495547	0.386638				Zfp442	zinc finger protein 442	1.33908	2.12863e-06	2.5299
1700123L14Rik	RIKEN cDNA 1700123L14 gene	-1.3694	0.00113201	0.387051				Scai	suppressor of cancer cell invasion	1.3358	3.0902e-12	2.52415
Galntl5	UDP-N-acetyl-alpha-D-galactosamine:polypeptide N-acetylgalactosaminyltransferase-like 5	-1.36847	0.000940834	0.387301				Nfat5	nuclear factor of activated T cells 5	1.33551	3.87823e-14	2.52365
Gm44891	predicted gene 44891	-1.35806	0.000585721	0.390105				Gm16574	predicted gene 16574	1.32996	0.000276776	2.51396
Defb19	defensin beta 19	-1.354	4.60578e-06	0.391205				Gm27616	predicted gene, 27616	1.32525	0.00176321	2.50576
BC100451	cDNA sequence BC100451	-1.35351	0.00138164	0.391338				Kmt2c	lysine (K)-specific methyltransferase 2C	1.32501	1.11106e-14	2.50535
Tubb3	tubulin, beta 3 class III	-1.34939	1.00875e-06	0.392458				Gm37062	predicted gene, 37062	1.32381	0.00187516	2.50326
4930544G11Rik	RIKEN cDNA 4930544G11 gene	-1.34705	0.00114327	0.393095				Plag1	pleiomorphic adenoma gene 1	1.32116	2.57723e-12	2.49867
Pdcl2	phosducin-like 2	-1.34463	0.0016875	0.393756				Gm43389	predicted gene 43389	1.31716	0.000550486	2.49175
Adam5	a disintegrin and metallopeptidase domain 5	-1.34293	0.000696078	0.394218				Zfp871	zinc finger protein 871	1.31504	1.24118e-07	2.48808
Ecm1	extracellular matrix protein 1	-1.33709	3.67573e-21	0.395817				Gm17232	predicted gene 17232	1.31463	0.000700545	2.48739
Cyp21a1	cytochrome P450, family 21, subfamily a, polypeptide 1	-1.3324	0.00178213	0.397107				Hfm1	HFM1, ATP-dependent DNA helicase homolog	1.30625	2.54455e-12	2.47297
H2afb1	H2A histone family, member B1	-1.33231	0.000920165	0.397131				Terb1	telomere repeat binding bouquet formation protein 1	1.30278	1.39004e-10	2.46703
Pkp3	plakophilin 3	-1.33195	0.000133214	0.397232				Sycp2	synaptonemal complex protein 2	1.29552	0.000914283	2.45466
Ccdc85b	coiled-coil domain containing 85B	-1.32565	8.93002e-05	0.39897				RP23-50L10.1		1.29544	0.00263409	2.45451
Mif	macrophage migration inhibitory factor	-1.31651	7.24462e-13	0.401504				Fam126b	family with sequence similarity 126, member B	1.29375	4.64572e-12	2.45165
1700001C19Rik	RIKEN cDNA 1700001C19 gene	-1.31034	0.00191285	0.403226				Mbnl3	muscleblind-like 3 (Drosophila)	1.2896	1.76357e-15	2.44461
AA467197	expressed sequence AA467197	-1.28858	0.00223959	0.409353				Gm38020	predicted gene, 38020	1.28757	0.0013464	2.44117
Ccl21a	chemokine (C-C motif) ligand 21A (serine)	-1.28852	0.000134276	0.409372				Itgb8	integrin beta 8	1.28503	5.49137e-07	2.43687
Prdx6b	peroxiredoxin 6B	-1.28706	0.00153978	0.409785				Gm20939	predicted gene, 20939	1.28448	1.24473e-05	2.43595
Rpsa-ps12	ribosomal protein SA, pseudogene 12	-1.2848	4.4323e-08	0.410429				Pet2	plasmacytoma expressed transcript 2	1.28386	4.32535e-06	2.43489
S100g	S100 calcium binding protein G	-1.2833	0.000225463	0.410854				Mir124-2hg	Mir124-2 host gene (non-protein coding)	1.28223	0.000746918	2.43215
1700016H13Rik	RIKEN cDNA 1700016H13 gene	-1.28299	0.00274601	0.410943				Gm43031	predicted gene 43031	1.27737	0.00266906	2.42396
Gstt4	glutathione S-transferase, theta 4	-1.2824	0.00258336	0.411112				Gm14391	predicted gene 14391	1.27733	2.8955e-11	2.4239
Sfn	stratifin	-1.27969	1.34652e-05	0.411884				Gm37350	predicted gene, 37350	1.27724	1.36285e-07	2.42375
Hspa1l	heat shock protein 1-like	-1.27758	0.00315517	0.412486				C030013D06Rik	RIKEN cDNA C030013D06 gene	1.27601	0.00294525	2.42168
Pdzk1ip1	PDZK1 interacting protein 1	-1.26421	0.0002957	0.416326				Zkscan16	zinc finger with KRAB and SCAN domains 16	1.2756	2.0339e-05	2.421
Lelp1	late cornified envelope-like proline-rich 1	-1.26394	0.00239103	0.416404				Ankrd31	ankyrin repeat domain 31	1.27373	1.07669e-11	2.41787
Prl3b1	prolactin family 3, subfamily b, member 1	-1.25295	0.000131011	0.419589				Rad21l	RAD21-like (S. pombe)	1.27208	4.61153e-09	2.4151
Spata45	spermatogenesis associated 45	-1.24918	0.00226007	0.420687				9930021J03Rik	RIKEN cDNA 9930021J03 gene	1.27066	4.78993e-15	2.41273
Hspb1	heat shock protein 1	-1.24796	2.71894e-10	0.421044				Fbxo47	F-box protein 47	1.26732	2.51204e-08	2.40713
Shisa8	shisa family member 8	-1.2469	0.00363161	0.421354				Zfp994	zinc finger protein 994	1.26711	3.52019e-12	2.40678
Phox2a	paired-like homeobox 2a	-1.24111	0.00289975	0.423048				Ttc14	tetratricopeptide repeat domain 14	1.26703	2.2208e-12	2.40666
Spata18	spermatogenesis associated 18	-1.23862	0.00361858	0.423778				5730507C01Rik	RIKEN cDNA 5730507C01 gene	1.26559	8.32761e-06	2.40426
Ubqln3	ubiquilin 3	-1.23821	0.00346647	0.423898				Nbeal1	neurobeachin like 1	1.25895	4.3576e-14	2.39322
Nfkbil1	nuclear factor of kappa light polypeptide gene enhancer in B cells inhibitor like 1	-1.235	1.86599e-05	0.424843				Gm42519	predicted gene 42519	1.25783	0.00030154	2.39136
Tbxa2r	thromboxane A2 receptor	-1.23401	4.51169e-06	0.425134				Rnpc3	RNA-binding region (RNP1, RRM) containing 3	1.25773	9.74304e-12	2.3912
Foxd1	forkhead box D1	-1.23356	0.000408649	0.425267				Gm42748	predicted gene 42748	1.25762	3.51277e-05	2.39101
Tdrd6	tudor domain containing 6	-1.23348	0.00439637	0.425289				B430203G13Rik	RIKEN cDNA B430203G13 gene	1.25705	0.000809511	2.39006
Gm37333	predicted gene, 37333	-1.22892	0.00340636	0.426636				Gm16386	predicted gene 16386	1.25613	0.000688228	2.38855
Actl9	actin-like 9	-1.22829	0.00481536	0.426824				Asxl2	additional sex combs like 2 (Drosophila)	1.25391	1.04874e-12	2.38488
Rps15a-ps6	ribosomal protein S15A, pseudogene 6	-1.22751	1.969e-07	0.427053				BC035947	cDNA sequence BC035947	1.25327	0.000417486	2.38381
1700129C05Rik	RIKEN cDNA 1700129C05 gene	-1.22543	0.00346647	0.42767				Gm16270	predicted gene 16270	1.25283	0.00177502	2.38309
Fsip2	fibrous sheath-interacting protein 2	-1.21676	0.00348241	0.430247				Gm38220	predicted gene, 38220	1.25202	0.00252389	2.38174
Hils1	histone H1-like protein in spermatids 1	-1.21236	0.00537656	0.431561				Gm45220	predicted gene 45220	1.25144	0.00323354	2.38079
Gm45203	predicted gene 45203	-1.2044	0.00562173	0.433948				Klhl28	kelch-like 28	1.25114	5.34031e-08	2.38029
Rpsa-ps10	ribosomal protein SA, pseudogene 10	-1.20406	1.11859e-16	0.434054				Cep112it	centrosomal protein 112, intronic transcript	1.24796	1.24473e-05	2.37505
Selm	selenoprotein M	-1.2036	6.50958e-10	0.434191				Zfp758	zinc finger protein 758	1.24685	2.35454e-07	2.37323
1700019N19Rik	RIKEN cDNA 1700019N19 gene	-1.20052	0.0047763	0.43512				BC051142	cDNA sequence BC051142	1.24472	3.18445e-07	2.36973
Gm15772	predicted gene 15772	-1.19953	3.0424e-18	0.435417				Gm42979	predicted gene 42979	1.24214	1.64916e-08	2.36548
Sct	secretin	-1.19818	0.000353434	0.435823				Ptpn4	protein tyrosine phosphatase, non-receptor type 4	1.24162	1.05386e-17	2.36464
Amh	anti-Mullerian hormone	-1.19617	0.00265868	0.436431				Pclo	piccolo (presynaptic cytomatrix protein)	1.23974	6.81629e-06	2.36156
4933402P03Rik	RIKEN cDNA 4933402P03 gene	-1.19561	0.0033329	0.436603				Alms1	Alstrom syndrome 1	1.23945	1.79082e-11	2.36109
Tppp2	tubulin polymerization-promoting protein family member 2	-1.1944	0.00369379	0.436968				H3f3aos	H3 histone, family 3A, opposite strand	1.23645	0.00111472	2.35618
Nt5c1b	5'-nucleotidase, cytosolic IB	-1.19414	0.0057477	0.437046				Gm15246	predicted gene 15246	1.23424	5.95679e-08	2.35257
1700074P13Rik	RIKEN cDNA 1700074P13 gene	-1.1937	0.00365783	0.43718				Gm15832	predicted gene 15832	1.23408	2.57375e-05	2.35231
Fau	Finkel-Biskis-Reilly murine sarcoma virus (FBR-MuSV) ubiquitously expressed (fox derived)	-1.19313	2.94764e-11	0.437354				Zfp729a	zinc finger protein 729a	1.23384	6.92146e-11	2.35191
Tmem54	transmembrane protein 54	-1.19222	0.0066052	0.437629				Pla2g4b	phospholipase A2, group IVB (cytosolic)	1.23311	1.74069e-06	2.35073
Znhit2	zinc finger, HIT domain containing 2	-1.19134	7.76966e-06	0.437895				Gpr137c	G protein-coupled receptor 137C	1.23252	4.7363e-08	2.34977
Igfbp6	insulin-like growth factor binding protein 6	-1.19105	5.3153e-06	0.437984				Mybl1	myeloblastosis oncogene-like 1	1.23123	1.48964e-11	2.34767
2310039H08Rik	RIKEN cDNA 2310039H08 gene	-1.19049	0.000237465	0.438155				Zfp966	zinc finger protein 966	1.22699	0.000526954	2.34079
Bola2	bolA-like 2 (E. coli)	-1.18473	2.9725e-08	0.439908				Colec10	collectin sub-family member 10	1.22134	0.00526188	2.33163
Rplp2	ribosomal protein, large P2	-1.18426	5.09775e-10	0.440051				Gm28653	predicted gene 28653	1.2198	0.00489993	2.32915
Prps1l1	phosphoribosyl pyrophosphate synthetase 1-like 1	-1.17904	0.0040685	0.441646				Cacnb4	calcium channel, voltage-dependent, beta 4 subunit	1.21942	0.00016875	2.32853
Rpl41	ribosomal protein L41	-1.17472	1.99327e-14	0.44297				Hmcn1	hemicentin 1	1.21891	3.29761e-12	2.32771
4933402J07Rik	RIKEN cDNA 4933402J07 gene	-1.17411	0.00442768	0.443157				Aff2	AF4/FMR2 family, member 2	1.21823	3.15493e-07	2.32661
Tex43	testis expressed 43	-1.16924	0.00480398	0.444654				Gm6871	predicted gene 6871	1.21822	2.87808e-06	2.32659
Cox8c	cytochrome c oxidase subunit VIIIc	-1.16872	0.00313505	0.444816				Gm20274	predicted gene, 20274	1.21545	0.00545783	2.32214
4930503B20Rik	RIKEN cDNA 4930503B20 gene	-1.16787	0.00832576	0.445079				Gm37893	predicted gene, 37893	1.21534	7.18058e-06	2.32196
Clec12b	C-type lectin domain family 12, member B	-1.16773	0.00773161	0.44512				Gm26621	predicted gene, 26621	1.21374	0.000103158	2.31937
Wnt7b	wingless-type MMTV integration site family, member 7B	-1.16733	0.00618776	0.445245				Gm43029	predicted gene 43029	1.21232	0.00401157	2.31709
Fam71f2	family with sequence similarity 71, member F2	-1.16666	0.00666434	0.445453				Gm43197	predicted gene 43197	1.21201	2.90498e-21	2.3166
Gm43028	predicted gene 43028	-1.16334	0.00196637	0.446477				Gm15675	predicted gene 15675	1.21199	0.00020058	2.31656
Mmd2	monocyte to macrophage differentiation-associated 2	-1.16334	0.000373748	0.446479				Malat1	metastasis associated lung adenocarcinoma transcript 1 (non-coding RNA)	1.2115	1.12708e-15	2.31578
Morn5	MORN repeat containing 5	-1.16096	0.00838594	0.447216				6820431F20Rik	RIKEN cDNA 6820431F20 gene	1.21041	2.57918e-17	2.31403
Mroh4	maestro heat-like repeat family member 4	-1.15665	0.00674232	0.448554				Zcchc16	zinc finger, CCHC domain containing 16	1.20672	8.39111e-05	2.30812
4933402E13Rik	RIKEN cDNA 4933402E13 gene	-1.15214	0.00209848	0.449956				Pdpr	pyruvate dehydrogenase phosphatase regulatory subunit	1.20513	4.63832e-16	2.30558
Kcnmb4os1	potassium large conductance calcium-activated channel, subfamily M, beta member 4, opposite strand 1	-1.15168	0.00574332	0.450101				Gm45104	predicted gene 45104	1.20455	0.0013264	2.30466
Ldhc	lactate dehydrogenase C	-1.14805	0.00978455	0.451234				Gm16759	predicted gene, 16759	1.20342	0.00274644	2.30285
Iqcf4	IQ motif containing F4	-1.14787	0.00509962	0.451291				Ddx26b	DEAD/H (Asp-Glu-Ala-Asp/His) box polypeptide 26B	1.20002	4.04351e-12	2.29743
Ctsj	cathepsin J	-1.14543	0.0095854	0.452055				Ccnb3	cyclin B3	1.19942	5.0674e-09	2.29647
Allc	allantoicase	-1.14504	0.00992207	0.452178				Eml5	echinoderm microtubule associated protein like 5	1.19573	1.69442e-09	2.29061
E130012A19Rik	RIKEN cDNA E130012A19 gene	-1.14359	1.24473e-05	0.452633				Gm17132	predicted gene 17132	1.19551	0.000875734	2.29026
Th	tyrosine hydroxylase	-1.14349	0.0101302	0.452664				Styx	serine/threonine/tyrosine interaction protein	1.19363	0.000596888	2.28727
2700094K13Rik	RIKEN cDNA 2700094K13 gene	-1.14311	6.97426e-11	0.452781				Fam135a	family with sequence similarity 135, member A	1.19209	1.14882e-13	2.28484
Nxf7	nuclear RNA export factor 7	-1.14119	0.00991411	0.453386				Ccdc88a	coiled coil domain containing 88A	1.19065	1.54983e-13	2.28255
Dkkl1	dickkopf-like 1	-1.14044	0.00338119	0.45362				RP23-114B10.6		1.18666	5.71416e-10	2.27624
Gm13305	predicted gene 13305	-1.13938	1.72525e-06	0.453954				Cpeb4	cytoplasmic polyadenylation element binding protein 4	1.18616	6.38473e-11	2.27546
Mir99a	microRNA 99a	-1.1389	0.01018	0.454105				Ttc39aos1	Ttc39a opposite strand RNA 1	1.18504	0.00599873	2.2737
Tmem160	transmembrane protein 160	-1.13633	4.65003e-06	0.454916				Atad2b	ATPase family, AAA domain containing 2B	1.18408	8.44912e-13	2.27219
Tpgs1	tubulin polyglutamylase complex subunit 1	-1.13575	0.000401367	0.455098				Slitrk4	SLIT and NTRK-like family, member 4	1.18171	0.000545527	2.26846
1700086L19Rik	RIKEN cDNA 1700086L19 gene	-1.1357	0.00993698	0.455114				Zfp945	zinc finger protein 945	1.18061	3.14501e-09	2.26672
Cebpb	CCAAT/enhancer binding protein (C/EBP), beta	-1.13322	0.00555416	0.455898				Gm650	predicted pseudogene 650	1.17531	0.00482882	2.25842
Rpl18-ps1	ribosomal protein L18, pseudogene 1	-1.13274	5.97459e-08	0.456049				Zfp518a	zinc finger protein 518A	1.17392	4.27462e-18	2.25624
Uqcr11	ubiquinol-cytochrome c reductase, complex III subunit XI	-1.13127	8.20523e-09	0.456515				Gm9938	predicted gene 9938	1.17263	0.000134628	2.25422
1700013G24Rik	RIKEN cDNA 1700013G24 gene	-1.12741	0.00837733	0.457736				Ryr2	ryanodine receptor 2, cardiac	1.16893	1.99327e-14	2.24845
Enho	energy homeostasis associated	-1.12288	5.39247e-05	0.459176				A530020G20Rik	RIKEN cDNA A530020G20 gene	1.16675	0.00157592	2.24506
Ubqlnl	ubiquilin-like	-1.12177	0.00591423	0.459528				Thoc2	THO complex 2	1.16437	7.53497e-14	2.24136
Lypd3	Ly6/Plaur domain containing 3	-1.11962	0.0123546	0.460215				Kmt2a	lysine (K)-specific methyltransferase 2A	1.16027	4.29616e-16	2.23499
Chst12	carbohydrate sulfotransferase 12	-1.11831	2.91624e-08	0.460634				Cep85l	centrosomal protein 85-like	1.15785	5.33317e-06	2.23125
Scp2d1	SCP2 sterol-binding domain containing 1	-1.11443	0.00917117	0.461872				Smg1	SMG1 homolog, phosphatidylinositol 3-kinase-related kinase (C. elegans)	1.15585	2.81612e-12	2.22815
Irgc1	immunity-related GTPase family, cinema 1	-1.1118	0.00880819	0.462715				Gm43039	predicted gene 43039	1.15241	0.00446594	2.22284
Rpl28-ps1	ribosomal protein L28, pseudogene 1	-1.10777	6.79055e-11	0.46401				Arid4b	AT rich interactive domain 4B (RBP1-like)	1.15159	1.77002e-11	2.22158
Pabpc2	poly(A) binding protein, cytoplasmic 2	-1.10745	0.00777924	0.464113				Abhd18	abhydrolase domain containing 18	1.15075	3.39508e-08	2.2203
Drd4	dopamine receptor D4	-1.10471	0.013338	0.464996				Zfp458	zinc finger protein 458	1.15018	0.0022834	2.21942
Pigyl	phosphatidylinositol glycan anchor biosynthesis, class Y-like	-1.10448	1.81937e-05	0.46507				Strip2	striatin interacting protein 2	1.14944	6.46615e-08	2.21828
Gm14586	predicted gene 14586	-1.10368	3.50443e-13	0.465329				Fbxo48	F-box protein 48	1.14859	0.0028155	2.21697
Gm13443	predicted gene 13443	-1.10303	5.61764e-06	0.465537				Napb	N-ethylmaleimide sensitive fusion protein attachment protein beta	1.14853	4.12765e-06	2.21687
Edf1	endothelial differentiation-related factor 1	-1.10268	3.73232e-09	0.465651				Atm	ataxia telangiectasia mutated	1.14722	2.93883e-13	2.21487
Bola1	bolA-like 1 (E. coli)	-1.10094	0.00046572	0.466212				Tc2n	tandem C2 domains, nuclear	1.14693	2.02083e-06	2.21442
Mrpl52	mitochondrial ribosomal protein L52	-1.1009	3.13095e-07	0.466225				Zc3h11a	zinc finger CCCH type containing 11A	1.14686	2.02083e-06	2.21431
Ap2s1	adaptor-related protein complex 2, sigma 1 subunit	-1.09996	2.72471e-11	0.46653				Ugt8a	UDP galactosyltransferase 8A	1.146	1.48955e-11	2.21299
Gm22615	predicted gene, 22615	-1.09828	0.00880819	0.467072				Zfp397	zinc finger protein 397	1.14241	5.81213e-14	2.20749
1700010B08Rik	RIKEN cDNA 1700010B08 gene	-1.09771	0.0138121	0.467257				1700028K03Rik	RIKEN cDNA 1700028K03 gene	1.14172	5.59982e-06	2.20644
Spi1	spleen focus forming virus (SFFV) proviral integration oncogene	-1.09651	0.00547963	0.467647				Smco1	single-pass membrane protein with coiled-coil domains 1	1.13989	0.00340311	2.20364
Gm11478	predicted gene 11478	-1.09219	1.50757e-08	0.46905				Cep126	centrosomal protein 126	1.13973	1.87641e-05	2.2034
1700029F12Rik	RIKEN cDNA 1700029F12 gene	-1.0887	0.0129272	0.470183				Fmr1	fragile X mental retardation syndrome 1	1.1384	3.67573e-21	2.20137
Ppdpf	pancreatic progenitor cell differentiation and proliferation factor	-1.08286	1.87878e-10	0.47209				Gm42531	predicted gene 42531	1.13791	0.000916346	2.20062
Esx1	extraembryonic, spermatogenesis, homeobox 1	-1.08131	0.0141197	0.4726				Gm37726	predicted gene, 37726	1.1367	0.00810196	2.19878
Dhh	desert hedgehog	-1.07965	0.0036109	0.473142				Eea1	early endosome antigen 1	1.13666	2.37396e-09	2.19871
Fam166a	family with sequence similarity 166, member A	-1.07802	0.0172724	0.473678				2610203C20Rik	RIKEN cDNA 2610203C20 gene	1.13608	4.96648e-10	2.19783
Usp50	ubiquitin specific peptidase 50	-1.07758	0.00704807	0.473825				Fcho2	FCH domain only 2	1.13583	9.92589e-11	2.19746
Gm11223	predicted gene 11223	-1.07401	7.01404e-07	0.474998				Rapgef5	Rap guanine nucleotide exchange factor (GEF) 5	1.13515	3.98466e-08	2.19641
Hsp25-ps1	heat shock protein 25, pseudogene 1	-1.07369	0.00372917	0.475101				Phip	pleckstrin homology domain interacting protein	1.13496	3.00786e-11	2.19613
Lor	loricrin	-1.06969	0.00959669	0.47642				Dsel	dermatan sulfate epimerase-like	1.1346	2.44071e-11	2.19557
Krt19	keratin 19	-1.06909	6.10603e-06	0.47662				Tet2	tet methylcytosine dioxygenase 2	1.13379	3.0902e-12	2.19434
Fndc8	fibronectin type III domain containing 8	-1.06578	0.00989974	0.477714				A330076H08Rik	RIKEN cDNA A330076H08 gene	1.13264	0.00683055	2.1926
Ptgds	prostaglandin D2 synthase (brain)	-1.06544	0.00982737	0.477827				Col6a5	collagen, type VI, alpha 5	1.1321	3.34648e-07	2.19177
Gm38157	predicted gene, 38157	-1.06345	0.0193056	0.478486				Lcorl	ligand dependent nuclear receptor corepressor-like	1.13147	1.55867e-12	2.19082
Lsm7	LSM7 homolog, U6 small nuclear RNA and mRNA degradation associated	-1.06183	5.06333e-08	0.479024				Gm44215	predicted gene, 44215	1.13058	0.000847587	2.18947
Actl7a	actin-like 7a	-1.06003	0.0106294	0.479621				B930095G15Rik	RIKEN cDNA B930095G15 gene	1.13021	6.63214e-07	2.18891
Rpl34-ps1	ribosomal protein L34, pseudogene 1	-1.05995	5.25719e-09	0.479647				Zgrf1	zinc finger, GRF-type containing 1	1.13004	3.74998e-09	2.18864
Asic4	acid-sensing (proton-gated) ion channel family member 4	-1.05745	0.00359335	0.480481				Wnk3	WNK lysine deficient protein kinase 3	1.12998	2.19774e-10	2.18856
Gm17275	predicted gene, 17275	-1.05687	0.00189811	0.480673				Zfp943	zinc finger prtoein 943	1.12982	6.31426e-08	2.18832
Sod3	superoxide dismutase 3, extracellular	-1.05453	0.000942044	0.481454				Gm44735	predicted gene 44735	1.1291	0.0103543	2.18722
Gm14719	predicted gene 14719	-1.05193	0.00777694	0.482323				Gm13231	predicted gene 13231	1.12822	0.010208	2.18588
Ms4a14	membrane-spanning 4-domains, subfamily A, member 14	-1.05157	0.0198483	0.482442				Zfp942	zinc finger protein 942	1.12788	1.92906e-10	2.18538
Gm15427	predicted pseudogene 15427	-1.04883	5.78745e-12	0.48336				Syt14	synaptotagmin XIV	1.12714	1.71535e-09	2.18425
Nudc	nudC nuclear distribution protein	-1.04741	2.8141e-09	0.483835				Snora28	small nucleolar RNA, H/ACA box 28	1.12498	0.00283348	2.18098
Eid3	EP300 interacting inhibitor of differentiation 3	-1.04715	0.0213975	0.483923				Rev3l	REV3 like, DNA directed polymerase zeta catalytic subunit	1.12376	2.0925e-10	2.17914
Ftl1	ferritin light polypeptide 1	-1.04645	1.92498e-12	0.484157				Uba6	ubiquitin-like modifier activating enzyme 6	1.12294	2.12403e-14	2.1779
Ndufa13	NADH dehydrogenase (ubiquinone) 1 alpha subcomplex, 13	-1.04503	5.78658e-08	0.484636				Gm38187	predicted gene, 38187	1.12235	0.00703875	2.17701
Gm10146	predicted gene 10146	-1.04473	5.98635e-07	0.484736				Myo9a	myosin IXa	1.12145	2.2208e-12	2.17565
Tekt4	tektin 4	-1.04472	0.0117334	0.48474				Gm37139	predicted gene, 37139	1.12069	0.0118177	2.17451
Dpm3	dolichyl-phosphate mannosyltransferase polypeptide 3	-1.04428	4.83141e-06	0.484888				Gm38248	predicted gene, 38248	1.11893	0.0107283	2.17185
Trappc6a	trafficking protein particle complex 6A	-1.0437	5.93921e-06	0.485081				1110003F10Rik	RIKEN cDNA 1110003F10 gene	1.11874	0.00797768	2.17157
Rps15-ps2	ribosomal protein S15, pseudogene 2	-1.04245	2.08628e-05	0.485504				Txlng	taxilin gamma	1.11696	3.90481e-13	2.16889
Rpsa-ps9	ribosomal protein SA, pseudogene 9	-1.04223	0.000258784	0.485576				Gm28043	predicted gene, 28043	1.11477	0.00173059	2.1656
Armc12	armadillo repeat containing 12	-1.04026	0.0127915	0.486239				RP23-336M16.3		1.11389	0.00158626	2.16429
Mir6236	microRNA 6236	-1.03964	0.000570396	0.48645				Gm27224	predicted gene 27224	1.11355	0.00734343	2.16378
Gm4604	predicted gene 4604	-1.03824	0.00114612	0.48692				Cd46	CD46 antigen, complement regulatory protein	1.11298	0.000981591	2.16293
Gm10073	predicted pseudogene 10073	-1.037	3.07961e-08	0.487341				Gm26944	predicted gene, 26944	1.11252	0.00553032	2.16223
1700034I23Rik	RIKEN cDNA 1700034I23 gene	-1.03391	0.0127726	0.488386				Gm11261	predicted gene 11261	1.11196	0.00634716	2.16139
Galk1	galactokinase 1	-1.03341	3.16097e-08	0.488554				Prlr	prolactin receptor	1.11179	0.000782502	2.16114
Prl2b1	prolactin family 2, subfamily b, member 1	-1.03298	0.0130066	0.488699				Phf20l1	PHD finger protein 20-like 1	1.11137	9.01004e-09	2.16051
Gm4332	predicted gene 4332	-1.03232	3.6961e-14	0.488924				Ythdc2	YTH domain containing 2	1.10824	3.11731e-11	2.15582
Sod1	superoxide dismutase 1, soluble	-1.03144	3.63555e-11	0.489221				Gm4890	predicted gene 4890	1.108	4.41509e-06	2.15547
Akr7a5	aldo-keto reductase family 7, member A5 (aflatoxin aldehyde reductase)	-1.03048	3.44192e-09	0.489548				Gm25082	predicted gene, 25082	1.10647	0.00450816	2.15318
Acat3	acetyl-Coenzyme A acetyltransferase 3	-1.03012	0.00520768	0.489671				Ap4e1	adaptor-related protein complex AP-4, epsilon 1	1.1055	4.36294e-10	2.15173
RP24-235B15.4		-1.02993	0.0104609	0.489734				Atp7a	ATPase, Cu++ transporting, alpha polypeptide	1.10418	2.03221e-09	2.14977
Rpl36	ribosomal protein L36	-1.02887	0.0108816	0.490093				Zfc3h1	zinc finger, C3H1-type containing	1.1041	5.41486e-10	2.14965
Adam32	a disintegrin and metallopeptidase domain 32	-1.02828	0.0254912	0.490294				Gm17552	predicted gene, 17552	1.10156	0.00125985	2.14587
Mt3	metallothionein 3	-1.02771	0.0144982	0.490488				4930522L14Rik	RIKEN cDNA 4930522L14 gene	1.10107	5.35789e-06	2.14514
Bik	BCL2-interacting killer	-1.02723	0.0105592	0.490651				Mysm1	myb-like, SWIRM and MPN domains 1	1.09877	1.12508e-14	2.14171
Ccdc124	coiled-coil domain containing 124	-1.02508	3.57291e-05	0.491383				Gm16280	predicted gene 16280	1.09848	0.00535762	2.14129
Psg27	pregnancy-specific glycoprotein 27	-1.02425	0.0186423	0.491667				Vamp1	vesicle-associated membrane protein 1	1.09787	1.06378e-09	2.14038
Timm13	translocase of inner mitochondrial membrane 13	-1.02384	1.01195e-07	0.491807				Gm25500	predicted gene, 25500	1.09751	0.0147396	2.13985
Ndufa2	NADH dehydrogenase (ubiquinone) 1 alpha subcomplex, 2	-1.02279	5.71416e-10	0.492162				Xpo4	exportin 4	1.0975	3.0902e-12	2.13984
Tceb2	transcription elongation factor B (SIII), polypeptide 2	-1.02227	1.31145e-08	0.492341				Atp11c	ATPase, class VI, type 11C	1.09749	7.09585e-15	2.13983
Gm12892	predicted gene 12892	-1.02074	0.0196457	0.492862				RP23-96H18.2		1.0972	0.011342	2.1394
Rpl36-ps2	ribosomal protein L36, pseudogene 2	-1.01891	0.00384877	0.49349				Btbd7	BTB (POZ) domain containing 7	1.0957	5.21282e-13	2.13717
RP24-78F23.1		-1.01815	0.00572051	0.493748				Dnhd1	dynein heavy chain domain 1	1.09557	2.8549e-05	2.13698
Gm17122	predicted gene 17122	-1.01731	0.0273521	0.494037				4933407K13Rik	RIKEN cDNA 4933407K13 gene	1.09555	2.13083e-07	2.13694
1700012B07Rik	RIKEN cDNA 1700012B07 gene	-1.01665	0.0243072	0.494261				Gm26788	predicted gene, 26788	1.09511	0.0146851	2.13629
Cfap206	cilia and flagella associated protein 206	-1.01623	0.0278771	0.494406				Nipbl	Nipped-B homolog (Drosophila)	1.09365	1.20382e-14	2.13413
Gm13436	predicted gene 13436	-1.01531	1.76698e-08	0.494721				D930016D06Rik	RIKEN cDNA D930016D06 gene	1.09283	5.91761e-07	2.13292
Pdzd9	PDZ domain containing 9	-1.01511	0.0239995	0.49479				Mum1l1	melanoma associated antigen (mutated) 1-like 1	1.09184	1.40337e-07	2.13146
Jph3	junctophilin 3	-1.01494	0.02218	0.494848				Gm37494	predicted gene, 37494	1.09046	2.72471e-11	2.12942
Gm16379	predicted pseudogene 16379	-1.0141	0.0280266	0.495136				Jrkl	Jrk-like	1.08989	6.20752e-08	2.12857
Chchd10	coiled-coil-helix-coiled-coil-helix domain containing 10	-1.01384	7.03284e-05	0.495228				Npat	nuclear protein in the AT region	1.08981	5.35009e-13	2.12846
Trib3	tribbles pseudokinase 3	-1.01293	0.000462539	0.495538				Zfp654	zinc finger protein 654	1.08932	5.35009e-13	2.12773
Ppp1r14b	protein phosphatase 1, regulatory (inhibitor) subunit 14B	-1.01239	1.94664e-08	0.495724				Cklf	chemokine-like factor	1.08682	1.3883e-09	2.12405
Shisa3	shisa family member 3	-1.01183	2.31182e-07	0.495917				Srcap	Snf2-related CREBBP activator protein	1.08652	2.6776e-06	2.12362
Gm23935	predicted gene, 23935	-1.01054	0.018236	0.49636				Tia1	cytotoxic granule-associated RNA binding protein 1	1.08594	3.09767e-08	2.12277
Tmbim7	transmembrane BAX inhibitor motif containing 7	-1.00863	0.0132887	0.497018				Gm14421	predicted gene 14421	1.08561	0.015794	2.12227
Rps3a3	ribosomal protein S3A3	-1.00805	1.10914e-07	0.497217				Mir186	microRNA 186	1.08404	0.0165059	2.11997
Apoe	apolipoprotein E	-1.00774	2.83415e-08	0.497325				Gm38077	predicted gene, 38077	1.0836	0.00329625	2.11932
4930571K23Rik	RIKEN cDNA 4930571K23 gene	-1.00759	0.0182437	0.497376				Ccdc73	coiled-coil domain containing 73	1.08167	1.34372e-07	2.11649
Fbxl15	F-box and leucine-rich repeat protein 15	-1.00713	0.00529329	0.497535				Zfp125	zinc finger protein 125	1.08123	2.19127e-05	2.11584
Ppp1r35	protein phosphatase 1, regulatory subunit 35	-1.00678	0.00306589	0.497656				Gm17193	predicted gene 17193	1.08069	0.00644504	2.11505
Tuba1c	tubulin, alpha 1C	-1.00503	1.69205e-06	0.498261				Gm43843	predicted gene 43843	1.07885	0.0171686	2.11235
1700006E09Rik	RIKEN cDNA 1700006E09 gene	-1.00491	0.0138739	0.4983				Brwd3	bromodomain and WD repeat domain containing 3	1.07878	1.19833e-10	2.11225
1700018C11Rik	RIKEN cDNA 1700018C11 gene	-1.0043	0.0151938	0.498512				AI504432	expressed sequence AI504432	1.07861	0.00939731	2.112
Clgn	calmegin	-1.00356	0.00989944	0.498768				Zfp820	zinc finger protein 820	1.07824	4.29459e-05	2.11145
Tnp2	transition protein 2	-1.00167	0.0154388	0.499422				Zkscan2	zinc finger with KRAB and SCAN domains 2	1.07823	9.96592e-10	2.11145
Fbxo2	F-box protein 2	-1.00145	0.00530027	0.499498				Fam120c	family with sequence similarity 120, member C	1.0777	6.27775e-08	2.11067
Evpl	envoplakin	-0.999983	1.10237e-05	0.500006				Zfp389	zinc finger protein 389	1.07605	0.00783115	2.10826
Hmx1	H6 homeobox 1	-0.998318	0.0315887	0.500583				Snhg14	small nucleolar RNA host gene 14	1.07396	7.00467e-06	2.1052
Lmna	lamin A	-0.997587	2.34563e-07	0.500837				Ugt2b34	UDP glucuronosyltransferase 2 family, polypeptide B34	1.0704	0.0103201	2.10002
Gm9843	predicted gene 9843	-0.997393	3.23031e-10	0.500904				Itga2	integrin alpha 2	1.06983	0.000805477	2.09919
Nrtn	neurturin	-0.996908	0.0293021	0.501073				Gm26890	predicted gene, 26890	1.06933	0.0167346	2.09845
1810043H04Rik	RIKEN cDNA 1810043H04 gene	-0.996774	0.000303076	0.501119				Chm	choroidermia (RAB escort protein 1)	1.0693	2.71894e-10	2.09842
Pifo	primary cilia formation	-0.996611	0.0206524	0.501176				Zmym6	zinc finger, MYM-type 6	1.06911	1.06311e-10	2.09813
Tnfrsf9	tumor necrosis factor receptor superfamily, member 9	-0.996326	0.0243139	0.501275				Zfp977	zinc finger protein 977	1.06831	0.00663017	2.09697
Tmsb10	thymosin, beta 10	-0.995696	3.87823e-14	0.501494				Stard9	START domain containing 9	1.06795	3.35148e-14	2.09645
Cpz	carboxypeptidase Z	-0.995231	3.06255e-05	0.501656				Pank3	pantothenate kinase 3	1.06588	1.53788e-16	2.09344
C1qtnf4	C1q and tumor necrosis factor related protein 4	-0.994848	0.0226655	0.501789				Atrx	alpha thalassemia/mental retardation syndrome X-linked	1.06514	6.97426e-11	2.09237
Gm11605	predicted gene 11605	-0.99433	0.0248135	0.501969				Kmt2e	lysine (K)-specific methyltransferase 2E	1.06473	1.61241e-12	2.09178
Rpl37rt	ribosomal protein L37, retrotransposed	-0.994254	4.68626e-12	0.501995				G430049J08Rik	RIKEN cDNA G430049J08 gene	1.06348	0.0192444	2.08997
Gm7293	predicted gene 7293	-0.994156	0.0014326	0.50203				Soga1	suppressor of glucose, autophagy associated 1	1.06322	1.45247e-09	2.08958
Eif2s3y	eukaryotic translation initiation factor 2, subunit 3, structural gene Y-linked	-0.993744	0.0312418	0.502173				Lnpep	leucyl/cystinyl aminopeptidase	1.06309	2.7368e-08	2.08941
1700003H04Rik	RIKEN cDNA 1700003H04 gene	-0.993367	0.0149433	0.502304				Iigp1	interferon inducible GTPase 1	1.06255	9.03611e-05	2.08862
Ftl1-ps1	ferritin light polypeptide 1, pseudogene 1	-0.991409	1.87316e-08	0.502986				Prss22	protease, serine 22	1.06204	0.0151033	2.08789
Foxc2	forkhead box C2	-0.991205	0.0044612	0.503057				Casp8ap2	caspase 8 associated protein 2	1.06195	3.41038e-13	2.08775
Med9os	mediator complex subunit 9, opposite strand	-0.990884	0.0333471	0.503169				Ccdc170	coiled-coil domain containing 170	1.06111	0.00063494	2.08653
Spanxn4	SPANX family, member N4	-0.990507	0.0162464	0.503301				Pramel1	preferentially expressed antigen in melanoma-like 1	1.05912	3.62152e-08	2.08366
Pgam2	phosphoglycerate mutase 2	-0.99015	0.0114259	0.503425				Rasgrf1	RAS protein-specific guanine nucleotide-releasing factor 1	1.05816	0.013103	2.08227
Gm4707	predicted gene 4707	-0.98909	0.0304314	0.503796				Zscan26	zinc finger and SCAN domain containing 26	1.05648	3.26379e-11	2.07985
Tpbgl	trophoblast glycoprotein-like	-0.988892	0.00100955	0.503865				Bod1l	biorientation of chromosomes in cell division 1-like	1.0553	3.12556e-11	2.07815
Aqp8	aquaporin 8	-0.987817	0.0337337	0.50424				Ddx60	DEAD (Asp-Glu-Ala-Asp) box polypeptide 60	1.05478	0.0129731	2.0774
Crip1	cysteine-rich protein 1 (intestinal)	-0.987122	8.78563e-06	0.504483				Pik3c2a	phosphatidylinositol 3-kinase, C2 domain containing, alpha polypeptide	1.05409	6.17446e-13	2.0764
Eno1b	enolase 1B, retrotransposed	-0.986746	4.72364e-11	0.504615				Lancl3	LanC lantibiotic synthetase component C-like 3 (bacterial)	1.05322	0.000359929	2.07516
Plvap	plasmalemma vesicle associated protein	-0.985859	1.88419e-07	0.504925				Gm43041	predicted gene 43041	1.05088	1.04002e-06	2.07179
Tex37	testis expressed 37	-0.985478	0.0312691	0.505058				Mcmdc2	minichromosome maintenance domain containing 2	1.05082	1.50334e-06	2.07171
4930403D09Rik	RIKEN cDNA 4930403D09 gene	-0.985395	0.0195347	0.505087				Gm43609	predicted gene 43609	1.05059	0.00568806	2.07138
Gm44732	predicted gene 44732	-0.984658	0.0239606	0.505346				Ankrd12	ankyrin repeat domain 12	1.05044	7.11092e-10	2.07116
Fam183b	family with sequence similarity 183, member B	-0.981979	0.0267693	0.506285				Pnisr	PNN interacting serine/arginine-rich	1.05023	1.35237e-09	2.07086
Gm10275	predicted pseudogene 10275	-0.981661	2.29402e-11	0.506397				Mga	MAX gene associated	1.04939	1.29172e-12	2.06965
Polr2l	polymerase (RNA) II (DNA directed) polypeptide L	-0.981518	0.000113471	0.506447				Gm42785	predicted gene 42785	1.04927	0.00119319	2.06948
Gm5617	predicted gene 5617	-0.981411	0.0014326	0.506484				Trpm7	transient receptor potential cation channel, subfamily M, member 7	1.04911	3.29748e-12	2.06926
4933415F23Rik	RIKEN cDNA 4933415F23 gene	-0.980265	0.0217525	0.506887				Nhs	Nance-Horan syndrome (human)	1.04799	1.41056e-05	2.06765
Cldn5	claudin 5	-0.978494	1.84401e-05	0.507509				Malt1	MALT1 paracaspase	1.04664	4.12796e-09	2.06572
H2afx	H2A histone family, member X	-0.978473	1.01111e-09	0.507517				Gm12586	predicted gene 12586	1.04608	0.0179061	2.06492
Cisd3	CDGSH iron sulfur domain 3	-0.977804	6.56002e-05	0.507752				Diaph2	diaphanous related formin 2	1.04521	2.5465e-06	2.06366
1700034O15Rik	RIKEN cDNA 1700034O15 gene	-0.976581	0.0205718	0.508183				Zfp983	zinc finger protein 983	1.04388	0.00103911	2.06177
Sf3b5	splicing factor 3b, subunit 5	-0.97642	3.42218e-05	0.508239				Gm44660	predicted gene 44660	1.04299	0.000610932	2.06049
Rcn3	reticulocalbin 3, EF-hand calcium binding domain	-0.974917	3.9431e-14	0.508769				Gen1	GEN1, Holliday junction 5' flap endonuclease	1.04202	9.09507e-08	2.05911
Rnf208	ring finger protein 208	-0.974615	0.000560215	0.508876				RP23-209O22.1		1.042	0.00281484	2.05908
Zfp575	zinc finger protein 575	-0.97373	0.0137558	0.509188				Osbpl8	oxysterol binding protein-like 8	1.041	3.31579e-11	2.05765
Rps29	ribosomal protein S29	-0.973655	5.95668e-08	0.509214				Platr25	pluripotency associated transcript 25	1.04087	0.000178694	2.05747
Tpi-rs11	triosephosphate isomerase related sequence 11	-0.972506	0.0163693	0.50962				A830080D01Rik	RIKEN cDNA A830080D01 gene	1.0405	5.2957e-14	2.05694
Gm26814	predicted gene, 26814	-0.972296	0.036527	0.509694				Slf1	SMC5-SMC6 complex localization factor 1	1.03981	4.60524e-10	2.05595
Cd248	CD248 antigen, endosialin	-0.972035	3.9398e-11	0.509787				Gm43633	predicted gene 43633	1.03964	0.0230605	2.05571
Wbscr25	Williams Beuren syndrome chromosome region 25 (human)	-0.971755	0.0233323	0.509885				Slc25a40	solute carrier family 25, member 40	1.03842	8.78563e-06	2.05398
Atp5k	ATP synthase, H+ transporting, mitochondrial F1F0 complex, subunit E	-0.971693	1.90246e-11	0.509907				Dclre1c	DNA cross-link repair 1C	1.03788	4.83141e-06	2.05321
Rps21	ribosomal protein S21	-0.969986	4.18382e-09	0.510511				Zfp800	zinc finger protein 800	1.03558	9.37425e-08	2.04993
Ndufa4l2	NADH dehydrogenase (ubiquinone) 1 alpha subcomplex, 4-like 2	-0.96997	0.0177457	0.510517				Cyp2r1	cytochrome P450, family 2, subfamily r, polypeptide 1	1.03423	0.000855113	2.04803
Saa3	serum amyloid A 3	-0.967179	0.0377516	0.511505				Hectd2	HECT domain containing 2	1.03396	3.38426e-06	2.04764
Hba-x	hemoglobin X, alpha-like embryonic chain in Hba complex	-0.966905	0.0384102	0.511603				Gm16432	predicted gene 16432	1.03371	0.0244696	2.04728
Atp5e	ATP synthase, H+ transporting, mitochondrial F1 complex, epsilon subunit	-0.965995	3.4882e-10	0.511925				Zfp944	zinc finger protein 944	1.03299	1.55467e-07	2.04626
Gm10051	predicted pseudogene 10051	-0.9657	0.0296074	0.51203				Atf7ip2	activating transcription factor 7 interacting protein 2	1.0324	1.78226e-09	2.04542
Nhp2	NHP2 ribonucleoprotein	-0.965677	2.30768e-08	0.512038				Cyp4f15	cytochrome P450, family 4, subfamily f, polypeptide 15	1.03069	0.000342751	2.04299
Gm13611	predicted gene 13611	-0.965553	0.029292	0.512082				Pgm2l1	phosphoglucomutase 2-like 1	1.0298	2.72403e-09	2.04175
Arf5	ADP-ribosylation factor 5	-0.964679	4.55545e-08	0.512392				Cdc14b	CDC14 cell division cycle 14B	1.02843	1.42039e-08	2.0398
Ndufb7	NADH dehydrogenase (ubiquinone) 1 beta subcomplex, 7	-0.963871	1.36694e-06	0.512679				Zfp329	zinc finger protein 329	1.02815	4.11584e-08	2.03941
1700031M16Rik	RIKEN cDNA 1700031M16 gene	-0.963551	0.0238991	0.512793				Cwc22	CWC22 spliceosome-associated protein	1.02793	3.44201e-08	2.0391
Prss39	protease, serine 39	-0.962862	0.0269664	0.513038				Garem	GRB2 associated, regulator of MAPK1	1.02698	7.22232e-09	2.03775
Rps4l	ribosomal protein S4-like	-0.962262	8.80479e-06	0.513251				AW146154	expressed sequence AW146154	1.02628	4.02027e-05	2.03677
Chchd2	coiled-coil-helix-coiled-coil-helix domain containing 2	-0.96203	9.68534e-08	0.513334				Zfp982	zinc finger protein 982	1.02569	0.000247789	2.03593
Spink2	serine peptidase inhibitor, Kazal type 2	-0.95998	0.0274408	0.514064				RP24-69E5.2		1.02559	0.00299372	2.0358
Pmm1	phosphomannomutase 1	-0.958517	8.48942e-08	0.514586				Ccdc30	coiled-coil domain containing 30	1.02497	1.45247e-09	2.03492
Dynlrb2	dynein light chain roadblock-type 2	-0.957601	0.0325799	0.514912				Rsbn1	rosbin, round spermatid basic protein 1	1.02495	5.136e-09	2.03489
Gm11361	predicted pseudogene 11361	-0.956645	4.41983e-07	0.515254				Gm37086	predicted gene, 37086	1.02483	0.00525577	2.03472
Gm3934	predicted gene 3934	-0.956292	3.71431e-05	0.51538				Gm44423	predicted gene, 44423	1.02422	0.00618497	2.03386
Rpl13	ribosomal protein L13	-0.956119	3.41817e-08	0.515442				Phf11c	PHD finger protein 11C	1.0238	0.00063494	2.03326
Clpp	caseinolytic mitochondrial matrix peptidase proteolytic subunit	-0.956115	3.38588e-08	0.515443				Lysmd3	LysM, putative peptidoglycan-binding, domain containing 3	1.02125	9.09507e-08	2.02967
Gm7666	predicted pseudogene 7666	-0.955284	3.07961e-08	0.51574				Gm17167	predicted gene 17167	1.02117	0.00382485	2.02957
Dmrt3	doublesex and mab-3 related transcription factor 3	-0.955062	0.0204858	0.515819				Zfp182	zinc finger protein 182	1.02101	2.41556e-05	2.02934
Rps16	ribosomal protein S16	-0.953989	6.84599e-09	0.516203				4932431P20Rik	RIKEN cDNA 4932431P20 gene	1.021	0.00909587	2.02933
Ydjc	YdjC homolog (bacterial)	-0.953654	0.00330122	0.516323				Zfp62	zinc finger protein 62	1.02035	3.11731e-11	2.02841
Prm2	protamine 2	-0.953611	0.0209397	0.516339				Hipk2	homeodomain interacting protein kinase 2	1.01996	6.41753e-08	2.02786
Efhd1	EF hand domain containing 1	-0.953485	0.0052771	0.516383				Gm44578	predicted gene 44578	1.01965	0.0219685	2.02743
Ier5l	immediate early response 5-like	-0.952801	0.00242334	0.516628				Dock4	dedicator of cytokinesis 4	1.01916	4.41525e-14	2.02674
Rpl8	ribosomal protein L8	-0.952597	1.90246e-11	0.516701				Swt1	SWT1 RNA endoribonuclease homolog (S. cerevisiae)	1.01867	7.06677e-09	2.02606
RP23-457I3.2		-0.952447	4.31672e-05	0.516755				Spdya	speedy/RINGO cell cycle regulator family, member A	1.01862	2.01896e-06	2.02599
Slc15a3	solute carrier family 15, member 3	-0.952335	0.0054204	0.516795				mt-Nd5	mitochondrially encoded NADH dehydrogenase 5	1.01809	1.86852e-10	2.02523
Glrx5	glutaredoxin 5	-0.951749	4.15012e-07	0.517005				RP23-323L3.1		1.0165	0.016509	2.02301
Psmg4	proteasome (prosome, macropain) assembly chaperone 4	-0.950753	6.3787e-05	0.517362				Gm21817	predicted gene, 21817	1.0164	0.0166848	2.02286
Tcp11	t-complex protein 11	-0.950651	0.0261235	0.517399				2010315B03Rik	RIKEN cDNA 2010315B03 gene	1.01624	2.05167e-05	2.02263
C1qb	complement component 1, q subcomponent, beta polypeptide	-0.949955	2.37962e-05	0.517649				Gm44206	predicted gene, 44206	1.01607	0.0104593	2.02241
1700029H14Rik	RIKEN cDNA 1700029H14 gene	-0.949708	0.033823	0.517737				Zkscan3	zinc finger with KRAB and SCAN domains 3	1.01598	2.10596e-10	2.02228
Bbc3	BCL2 binding component 3	-0.949361	0.00918256	0.517862				Gm37776	predicted gene, 37776	1.01575	0.026564	2.02195
Tma7-ps	translational machinery associated 7 homolog (S. cerevisiae), pseudogene	-0.948924	0.0326919	0.518019				4732471J01Rik	RIKEN cDNA 4732471J01 gene	1.015	0.00252389	2.0209
Wdr89	WD repeat domain 89	-0.948555	1.24184e-07	0.518151				Alpk1	alpha-kinase 1	1.0147	0.000100019	2.02048
Snrpf	small nuclear ribonucleoprotein polypeptide F	-0.946422	6.91029e-06	0.518918				Adamts6	a disintegrin-like and metallopeptidase (reprolysin type) with thrombospondin type 1 motif, 6	1.01377	0.0013663	2.01918
Krtcap2	keratinocyte associated protein 2	-0.945781	2.33664e-08	0.519149				Rictor	RPTOR independent companion of MTOR, complex 2	1.01313	1.63848e-12	2.01828
Sppl2c	signal peptide peptidase 2C	-0.945764	0.0161078	0.519155				Clock	circadian locomotor output cycles kaput	1.01303	3.88638e-10	2.01814
1110017D15Rik	RIKEN cDNA 1110017D15 gene	-0.944923	0.0450526	0.519457				5430403G16Rik	RIKEN cDNA 5430403G16 gene	1.013	0.000506108	2.0181
Rpsa	ribosomal protein SA	-0.94422	6.00461e-13	0.519711				Prdm9	PR domain containing 9	1.01238	0.00893499	2.01724
Ier2	immediate early response 2	-0.944165	5.02316e-05	0.51973				Supt20-ps	suppressor of Ty 20, pseudogene	1.01075	0.00705393	2.01496
Rpl12	ribosomal protein L12	-0.943466	2.03221e-09	0.519982				Med12	mediator complex subunit 12	1.01001	7.13098e-11	2.01393
B4galnt1	beta-1,4-N-acetyl-galactosaminyl transferase 1	-0.943423	0.00397278	0.519998				Gm43203	predicted gene 43203	1.00986	0.026561	2.01372
Dnd1	DND microRNA-mediated repression inhibitor 1	-0.943343	0.000630548	0.520027				Zkscan8	zinc finger with KRAB and SCAN domains 8	1.00945	8.65151e-11	2.01314
Rnf148	ring finger protein 148	-0.943081	0.0187947	0.520121				Zfp960	zinc finger protein 960	1.00934	0.00883739	2.01299
Tex22	testis expressed gene 22	-0.942672	0.0407071	0.520268				Gm25945	predicted gene, 25945	1.00919	0.0287803	2.01278
Nectin4	nectin cell adhesion molecule 4	-0.941784	0.0389589	0.520589				Ccdc15	coiled-coil domain containing 15	1.00881	0.000252916	2.01225
1700009J07Rik	RIKEN cDNA 1700009J07 gene	-0.941021	0.0164474	0.520864				Wdfy2	WD repeat and FYVE domain containing 2	1.0083	4.03138e-06	2.01153
Ndufb10	NADH dehydrogenase (ubiquinone) 1 beta subcomplex, 10	-0.940775	4.83681e-07	0.520953				Brca2	breast cancer 2, early onset	1.00797	1.01111e-09	2.01108
1700016P04Rik	RIKEN cDNA 1700016P04 gene	-0.940726	0.0190033	0.520971				Tanc2	tetratricopeptide repeat, ankyrin repeat and coiled-coil containing 2	1.00695	2.78929e-10	2.00966
Gm8292	predicted gene 8292	-0.940334	0.000441823	0.521112				Gm11734	predicted gene 11734	1.0061	0.00347234	2.00848
Fam110a	family with sequence similarity 110, member A	-0.939828	7.91519e-05	0.521295				Gm5141	predicted gene 5141	1.00605	0.000154204	2.0084
Gm22	predicted gene 22	-0.93978	0.00922951	0.521312				Gm43080	predicted gene 43080	1.0036	0.00531825	2.00499
Wnt2	wingless-type MMTV integration site family, member 2	-0.939225	0.046243	0.521513				Cep295	centrosomal protein 295	1.00314	4.03844e-10	2.00435
Crabp1	cellular retinoic acid binding protein I	-0.939205	1.51088e-06	0.52152				Zfp280d	zinc finger protein 280D	1.00307	4.32371e-09	2.00426
Sac3d1	SAC3 domain containing 1	-0.938749	0.000206526	0.521685				Slc4a7	solute carrier family 4, sodium bicarbonate cotransporter, member 7	1.00167	3.88638e-10	2.00232
Atp5d	ATP synthase, H+ transporting, mitochondrial F1 complex, delta subunit	-0.9368	3.85189e-08	0.52239				Gdap10	ganglioside-induced differentiation-associated-protein 10	1.00131	0.00881874	2.00182
Kcnj4	potassium inwardly-rectifying channel, subfamily J, member 4	-0.936294	0.0256898	0.522574				Gm15280	predicted gene 15280	1.00087	0.0298684	2.0012
Slc22a14	solute carrier family 22 (organic cation transporter), member 14	-0.935912	0.0428961	0.522712				Gm42718	predicted gene 42718	1.00051	0.0226763	2.0007
Dmrtb1	DMRT-like family B with proline-rich C-terminal, 1	-0.935236	0.00825709	0.522957				Gm38366	predicted gene, 38366	0.998166	0.0305394	1.99746
1110008P14Rik	RIKEN cDNA 1110008P14 gene	-0.93497	0.00307309	0.523053				Ccne2	cyclin E2	0.997981	3.41817e-08	1.9972
Cdc34	cell division cycle 34	-0.934738	1.67987e-06	0.523137				AI481877	expressed sequence AI481877	0.997799	0.0126847	1.99695
Crlf1	cytokine receptor-like factor 1	-0.933754	0.0491978	0.523495				Gm4969	predicted gene 4969	0.996526	0.00852097	1.99519
Tgfb1	transforming growth factor, beta 1	-0.932801	2.67057e-05	0.52384				Gm13727	predicted gene 13727	0.996152	0.0249425	1.99467
C1qa	complement component 1, q subcomponent, alpha polypeptide	-0.932647	3.25721e-05	0.523896				Pom121l2	POM121 membrane glycoprotein-like 2 (rat)	0.995705	0.0305026	1.99406
Gm44170	predicted gene, 44170	-0.9325	0.0491603	0.52395				Ap1s2	adaptor-related protein complex 1, sigma 2 subunit	0.995145	1.43114e-06	1.99328
Dctpp1	dCTP pyrophosphatase 1	-0.931949	5.79074e-07	0.52415				Zfp729b	zinc finger protein 729b	0.994629	6.78874e-09	1.99257
Gstp1	glutathione S-transferase, pi 1	-0.931817	2.07019e-07	0.524198				Gm38194	predicted gene, 38194	0.994623	0.000927554	1.99256
Sdsl	serine dehydratase-like	-0.93159	0.0037289	0.52428				Synj1	synaptojanin 1	0.994301	1.40262e-07	1.99212
Ceacam14	carcinoembryonic antigen-related cell adhesion molecule 14	-0.931511	0.035623	0.524309				Fyco1	FYVE and coiled-coil domain containing 1	0.994169	1.72179e-11	1.99193
Rpl38-ps2	ribosomal protein L38, pseudogene 2	-0.931291	0.000722125	0.524389				Syngap1	synaptic Ras GTPase activating protein 1 homolog (rat)	0.992311	5.40346e-11	1.98937
Cox8a	cytochrome c oxidase subunit VIIIa	-0.929693	1.4113e-08	0.52497				Uprt	uracil phosphoribosyltransferase	0.991977	0.000644176	1.98891
Rpl38	ribosomal protein L38	-0.929276	3.44676e-10	0.525122				Cnr1	cannabinoid receptor 1 (brain)	0.991492	4.56222e-08	1.98824
Mxd3	Max dimerization protein 3	-0.929187	7.96231e-05	0.525154				Gm20324	predicted gene, 20324	0.991138	0.0102108	1.98775
Gm43984	predicted gene, 43984	-0.929087	0.0493087	0.525191				Fnip1	folliculin interacting protein 1	0.990557	3.61737e-12	1.98695
Scn1b	sodium channel, voltage-gated, type I, beta	-0.928785	0.00635405	0.525301				Unc13a	unc-13 homolog A (C. elegans)	0.990003	0.00144585	1.98619
Ptprn	protein tyrosine phosphatase, receptor type, N	-0.928603	0.0492455	0.525367				Gm44848	predicted gene 44848	0.989806	0.0330313	1.98592
Actrt2	actin-related protein T2	-0.928306	0.0316556	0.525475				BC065397	cDNA sequence BC065397	0.988931	0.00132311	1.98471
Rpl37	ribosomal protein L37	-0.927604	9.17909e-10	0.525731				Msh4	mutS homolog 4	0.988607	3.45427e-05	1.98427
Ccdc169	coiled-coil domain containing 169	-0.925685	0.0367513	0.52643				Gm43540	predicted gene 43540	0.988474	0.00608829	1.98408
Tcl1	T cell lymphoma breakpoint 1	-0.924372	0.00200612	0.52691				Fam46d	family with sequence similarity 46, member D	0.987593	0.0324387	1.98287
Nenf	neuron derived neurotrophic factor	-0.923991	6.79711e-09	0.527049				Gm21994	predicted gene 21994	0.98734	0.00129199	1.98253
Iqcf1	IQ motif containing F1	-0.923975	0.0321038	0.527055				Gm37242	predicted gene, 37242	0.986531	0.0294296	1.98142
Siva1	SIVA1, apoptosis-inducing factor	-0.92341	3.24204e-08	0.527261				Chml	choroideremia-like	0.986258	1.68656e-07	1.98104
Rps20	ribosomal protein S20	-0.922969	2.40466e-11	0.527423				Zcchc11	zinc finger, CCHC domain containing 11	0.98587	3.99368e-09	1.98051
Acrv1	acrosomal vesicle protein 1	-0.922323	0.0241982	0.527659				Trpc5	transient receptor potential cation channel, subfamily C, member 5	0.985473	0.0164251	1.97996
Spaca9	sperm acrosome associated 9	-0.921713	0.0303234	0.527882				Gm43681	predicted gene 43681	0.985346	0.000133469	1.97979
H2afj	H2A histone family, member J	-0.921619	0.00494703	0.527916				Zim1	zinc finger, imprinted 1	0.984852	1.93658e-09	1.97911
Aif1	allograft inflammatory factor 1	-0.921596	0.0082788	0.527925				Vps13a	vacuolar protein sorting 13A	0.984722	3.88638e-10	1.97893
Gm4149	predicted pseudogene 4149	-0.92137	6.94608e-07	0.528007				Exph5	exophilin 5	0.984245	0.0056046	1.97828
Klhdc8a	kelch domain containing 8A	-0.921048	0.0409226	0.528125				Ftx	Ftx transcript, Xist regulator (non-protein coding)	0.983618	1.08242e-06	1.97742
Rhox9	reproductive homeobox 9	-0.920751	5.41395e-07	0.528234				Ash1l	ash1 (absent, small, or homeotic)-like (Drosophila)	0.982542	1.65214e-11	1.97594
Ckb	creatine kinase, brain	-0.920642	0.000216219	0.528274				Pla2r1	phospholipase A2 receptor 1	0.98237	1.02337e-06	1.97571
Calcoco2	calcium binding and coiled-coil domain 2	-0.920601	0.000985651	0.528289				Esco2	establishment of sister chromatid cohesion N-acetyltransferase 2	0.981675	6.67244e-12	1.97476
Tbcc	tubulin-specific chaperone C	-0.920245	0.000105139	0.528419				Cep135	centrosomal protein 135	0.981005	1.05427e-06	1.97384
Rps11-ps2	ribosomal protein S11, pseudogene 2	-0.920101	0.0450347	0.528472				Odf2l	outer dense fiber of sperm tails 2-like	0.980757	9.34638e-08	1.9735
Rps15	ribosomal protein S15	-0.919545	9.45684e-09	0.528676				A430027C01Rik	RIKEN cDNA A430027C01 gene	0.980379	0.0354943	1.97298
Gm16089	predicted gene 16089	-0.918341	0.0318791	0.529117				Spaca6	sperm acrosome associated 6	0.980335	8.25267e-07	1.97292
Dppa3	developmental pluripotency-associated 3	-0.917935	2.29744e-05	0.529266				Prpf39	pre-mRNA processing factor 39	0.98005	1.50885e-09	1.97253
Gm7879	predicted pseudogene 7879	-0.917881	0.00635405	0.529286				Abca6	ATP-binding cassette, sub-family A (ABC1), member 6	0.979733	0.0109449	1.9721
Zbbx	zinc finger, B-box domain containing	-0.917429	0.0367883	0.529452				Gm15506	predicted gene 15506	0.97877	0.000498577	1.97078
Col1a1	collagen, type I, alpha 1	-0.917356	3.82441e-11	0.529479				2610005L07Rik	RIKEN cDNA 2610005L07 gene	0.977737	1.54153e-08	1.96937
Nol3	nucleolar protein 3 (apoptosis repressor with CARD domain)	-0.916812	0.0436704	0.529678				Clcn1	chloride channel, voltage-sensitive 1	0.977547	0.00249784	1.96911
Prap1	proline-rich acidic protein 1	-0.916075	0.0332928	0.529949				Zfp712	zinc finger protein 712	0.977104	0.000581714	1.96851
C1qc	complement component 1, q subcomponent, C chain	-0.915994	0.000309329	0.529979				AW549877	expressed sequence AW549877	0.97552	7.9649e-10	1.96635
Ndufs7	NADH dehydrogenase (ubiquinone) Fe-S protein 7	-0.915558	3.33415e-06	0.530139				2900027M19Rik	RIKEN cDNA 2900027M19 gene	0.974334	0.0101783	1.96473
Iqcf5	IQ motif containing F5	-0.915138	0.0303515	0.530293				Gm42878	predicted gene 42878	0.97414	0.00741794	1.96447
Gm23713	predicted gene, 23713	-0.914673	0.0309847	0.530464				RP23-14P17.5		0.974062	0.0366138	1.96436
Dlk1	delta-like 1 homolog (Drosophila)	-0.914579	1.12844e-12	0.530499				Klhl11	kelch-like 11	0.973716	4.10141e-08	1.96389
Borcs6	BLOC-1 related complex subunit 6	-0.914392	0.000112652	0.530568				Chrdl1	chordin-like 1	0.973001	0.0216572	1.96292
Batf3	basic leucine zipper transcription factor, ATF-like 3	-0.914379	0.0288018	0.530572				B130021K23Rik	RIKEN cDNA B130021K23 gene	0.972767	0.0377774	1.9626
Capg	capping protein (actin filament), gelsolin-like	-0.913381	8.03726e-06	0.530939				Gm14373	predicted gene 14373	0.972649	0.0303515	1.96244
Gm20302	predicted gene, 20302	-0.912563	0.00663017	0.53124				Dzip3	DAZ interacting protein 3, zinc finger	0.969344	2.2591e-12	1.95795
Rps13	ribosomal protein S13	-0.912392	4.41579e-10	0.531304				Zfp934	zinc finger protein 934	0.967872	0.0109411	1.95595
Comtd1	catechol-O-methyltransferase domain containing 1	-0.91199	0.00652009	0.531452				Ccdc150	coiled-coil domain containing 150	0.967812	0.000227916	1.95587
Rpl18-ps2	ribosomal protein L18, pseudogene 2	-0.911739	0.00189167	0.531544				Jmjd1c	jumonji domain containing 1C	0.967404	1.40912e-09	1.95532
Gm24187	predicted gene, 24187	-0.908678	0.0122243	0.532673				Zbtb26	zinc finger and BTB domain containing 26	0.96628	1.81836e-08	1.9538
Pgls	6-phosphogluconolactonase	-0.908359	3.69059e-06	0.532791				Xist	inactive X specific transcripts	0.966234	0.0178265	1.95373
Slc22a16	solute carrier family 22 (organic cation transporter), member 16	-0.907946	0.0404501	0.532943				Zbtb20	zinc finger and BTB domain containing 20	0.96567	9.94054e-06	1.95297
D830044I16Rik	RIKEN cDNA D830044I16 gene	-0.907528	0.00659658	0.533098				Rims2	regulating synaptic membrane exocytosis 2	0.965441	0.00012389	1.95266
Gm10704	predicted pseudogene 10704	-0.907489	1.69454e-06	0.533112				Gm43597	predicted gene 43597	0.965422	0.00022541	1.95263
Uchl1	ubiquitin carboxy-terminal hydrolase L1	-0.907355	1.52216e-07	0.533162				Cdh6	cadherin 6	0.965227	0.000592923	1.95237
Adra2b	adrenergic receptor, alpha 2b	-0.906928	0.0401637	0.533319				Gm10324	predicted gene 10324	0.964922	0.00527951	1.95196
1700061G19Rik	RIKEN cDNA 1700061G19 gene	-0.906546	0.043571	0.533461				4933425M03Rik	RIKEN cDNA 4933425M03 gene	0.964561	0.0280266	1.95147
Gm15543	predicted gene 15543	-0.906444	0.017115	0.533498				Nktr	natural killer tumor recognition sequence	0.964255	3.23031e-10	1.95106
Gm10138	predicted gene 10138	-0.905945	0.0170924	0.533683				Zfp51	zinc finger protein 51	0.964124	1.09976e-05	1.95088
Gm12350	predicted gene 12350	-0.905322	0.00630864	0.533913				Gm37154	predicted gene, 37154	0.964011	0.0276936	1.95073
Naa38	N(alpha)-acetyltransferase 38, NatC auxiliary subunit	-0.9049	3.49703e-06	0.53407				Cttnbp2	cortactin binding protein 2	0.963157	0.000115452	1.94957
2610318N02Rik	RIKEN cDNA 2610318N02 gene	-0.904552	0.000111355	0.534199				Serpini2	serine (or cysteine) peptidase inhibitor, clade I, member 2	0.963078	0.0224578	1.94946
Blvrb	biliverdin reductase B (flavin reductase (NADPH))	-0.903479	7.38716e-05	0.534596				Dnm3os	dynamin 3, opposite strand	0.962405	2.36531e-06	1.94856
Fam24a	family with sequence similarity 24, member A	-0.903215	0.0232633	0.534694				Gm42725	predicted gene 42725	0.961791	0.0366138	1.94773
Romo1	reactive oxygen species modulator 1	-0.902389	0.0418667	0.535				Nudt12	nudix (nucleoside diphosphate linked moiety X)-type motif 12	0.961728	0.000394058	1.94764
Etfb	electron transferring flavoprotein, beta polypeptide	-0.901721	6.28591e-08	0.535248				Tlr5	toll-like receptor 5	0.961501	8.07154e-06	1.94734
Pou5f1	POU domain, class 5, transcription factor 1	-0.9011	2.24228e-06	0.535478				Zfp760	zinc finger protein 760	0.961433	1.45352e-06	1.94724
KIAA1683	KIAA1683	-0.900216	0.0429118	0.535807				Cep350	centrosomal protein 350	0.960087	6.98325e-10	1.94543
Gm7901	predicted gene 7901	-0.898856	6.34216e-05	0.536312				Gm28512	predicted gene 28512	0.959974	0.0389589	1.94527
Gm6760	predicted gene 6760	-0.898562	0.036748	0.536421				Kdm6a	lysine (K)-specific demethylase 6A	0.959401	6.79055e-11	1.9445
Armc3	armadillo repeat containing 3	-0.898471	0.0449957	0.536455				Samd9l	sterile alpha motif domain containing 9-like	0.959149	0.0026667	1.94416
Spn	sialophorin	-0.897666	0.0176301	0.536754				Ogt	O-linked N-acetylglucosamine (GlcNAc) transferase (UDP-N-acetylglucosamine:polypeptide-N-acetylglucosaminyl transferase)	0.958958	4.97471e-08	1.94391
Rps2	ribosomal protein S2	-0.897084	7.59302e-13	0.536971				Gm7972	predicted gene 7972	0.958812	2.92276e-08	1.94371
Tssk2	testis-specific serine kinase 2	-0.89688	0.0336279	0.537047				Aox3	aldehyde oxidase 3	0.958187	0.00810681	1.94287
Gltscr2	glioma tumor suppressor candidate region gene 2	-0.896228	2.8992e-07	0.537289				Zfp114	zinc finger protein 114	0.958016	0.0121174	1.94264
Rplp1	ribosomal protein, large, P1	-0.89593	0.0331143	0.537401				Gm15443	predicted gene 15443	0.957734	0.000716986	1.94226
Pf4	platelet factor 4	-0.895689	0.00525233	0.53749				Vcpip1	valosin containing protein (p97)/p47 complex interacting protein 1	0.957468	1.97426e-10	1.9419
Hand1	heart and neural crest derivatives expressed transcript 1	-0.895636	0.0303736	0.53751				Tktl1	transketolase-like 1	0.956728	3.15704e-06	1.9409
Rps12	ribosomal protein S12	-0.895419	1.17911e-10	0.537591				Zfp160	zinc finger protein 160	0.956248	3.32091e-07	1.94026
Rpl13a	ribosomal protein L13A	-0.894283	3.65672e-08	0.538015				Ppip5k2	diphosphoinositol pentakisphosphate kinase 2	0.955605	4.15713e-11	1.93939
Tfeb	transcription factor EB	-0.894192	0.00215834	0.538049				Olfr1372-ps1	olfactory receptor 1372, pseudogene 1	0.954714	3.44231e-05	1.9382
Mrps12	mitochondrial ribosomal protein S12	-0.893558	0.000103987	0.538285				Gm14644	predicted gene 14644	0.953825	0.00328776	1.937
Znhit1	zinc finger, HIT domain containing 1	-0.893072	2.58632e-05	0.538466				Macrod2os1	MACRO domain containing 2, opposite strand 1	0.953137	0.0411814	1.93608
Id1	inhibitor of DNA binding 1	-0.893006	1.14732e-05	0.538491				AA386476	expressed sequence AA386476	0.953125	0.0423192	1.93606
Tekt1	tektin 1	-0.892822	0.0447144	0.53856				4932438A13Rik	RIKEN cDNA 4932438A13 gene	0.952892	2.14936e-13	1.93575
Gipc1	GIPC PDZ domain containing family, member 1	-0.892739	1.37817e-06	0.538591				Zfp950	zinc finger protein 950	0.952586	7.18058e-06	1.93534
Hspbp1	HSPA (heat shock 70kDa) binding protein, cytoplasmic cochaperone 1	-0.892212	1.54372e-05	0.538787				Gm42577	predicted gene 42577	0.951714	0.0196871	1.93417
Eif4ebp1	eukaryotic translation initiation factor 4E binding protein 1	-0.892197	4.95833e-06	0.538793				Gm42549	predicted gene 42549	0.950912	0.0431679	1.93309
Mdk	midkine	-0.891939	1.3655e-09	0.538889				Ccl25	chemokine (C-C motif) ligand 25	0.950574	0.000238138	1.93264
Gm6158	predicted gene 6158	-0.891431	0.000117096	0.539079				Fmr1os	fragile X mental retardation syndrome 1, opposite strand	0.950512	0.0220578	1.93256
Psmb5	proteasome (prosome, macropain) subunit, beta type 5	-0.891241	1.16103e-07	0.53915				Gm29358	predicted gene 29358	0.94992	0.0380128	1.93177
Prph	peripherin	-0.891219	0.0480315	0.539158				Foxl2os	forkhead box L2, opposite strand	0.949258	7.22684e-07	1.93088
Spa17	sperm autoantigenic protein 17	-0.890785	0.00107258	0.539321				Pla2g4c	phospholipase A2, group IVC (cytosolic, calcium-independent)	0.948555	0.00130899	1.92994
Nme2	NME/NM23 nucleoside diphosphate kinase 2	-0.890749	2.84476e-07	0.539334				Nek1	NIMA (never in mitosis gene a)-related expressed kinase 1	0.948289	1.95514e-09	1.92958
Uqcrq	ubiquinol-cytochrome c reductase, complex III subunit VII	-0.890632	0.0357052	0.539378				B230334C09Rik	RIKEN cDNA B230334C09 gene	0.947965	0.0443372	1.92915
Ttr	transthyretin	-0.890347	0.00440337	0.539484				Tmem72	transmembrane protein 72	0.947347	3.3696e-06	1.92832
Tmigd3	transmembrane and immunoglobulin domain containing 3	-0.888984	0.0392578	0.539994				Bnc2	basonuclin 2	0.94723	1.42111e-08	1.92817
1700016C15Rik	RIKEN cDNA 1700016C15 gene	-0.888564	0.0298611	0.540151				5430416N02Rik	RIKEN cDNA 5430416N02 gene	0.94684	4.47101e-06	1.92765
Prss37	protease, serine 37	-0.888006	0.035061	0.54036				Rif1	replication timing regulatory factor 1	0.94652	1.77002e-11	1.92722
Spink1	serine peptidase inhibitor, Kazal type 1	-0.887812	0.0387896	0.540433				Trip11	thyroid hormone receptor interactor 11	0.94651	6.90756e-10	1.9272
Rpl9-ps6	ribosomal protein L9, pseudogene 6	-0.887178	1.15042e-10	0.540671				Zfp968	zinc finger protein 968	0.946391	0.038439	1.92705
2810428I15Rik	RIKEN cDNA 2810428I15 gene	-0.887135	0.000348692	0.540687				Zfp990	zinc finger protein 990	0.946287	1.9743e-05	1.92691
Cyp26b1	cytochrome P450, family 26, subfamily b, polypeptide 1	-0.885293	0.000229671	0.541378				2900089D17Rik	RIKEN cDNA 2900089D17 gene	0.945859	0.00428866	1.92634
Sco2	SCO2 cytochrome c oxidase assembly protein	-0.883692	0.0172356	0.541979				Kif13b	kinesin family member 13B	0.945609	9.02925e-08	1.926
Rasip1	Ras interacting protein 1	-0.883647	4.95833e-06	0.541996				Zfp995	zinc finger protein 995	0.944735	0.000446587	1.92484
Fscn1	fascin actin-bundling protein 1	-0.882362	1.09842e-06	0.542478				Rbm41	RNA binding motif protein 41	0.944583	4.38456e-06	1.92463
Mt1	metallothionein 1	-0.881655	9.84087e-06	0.542744				Zfp292	zinc finger protein 292	0.94409	2.07219e-09	1.92398
Actl7b	actin-like 7b	-0.880651	0.0309243	0.543122				Atp13a3	ATPase type 13A3	0.943844	7.57752e-14	1.92365
Snrpg	small nuclear ribonucleoprotein polypeptide G	-0.880124	1.41948e-07	0.543321				Rbm26	RNA binding motif protein 26	0.942822	1.36279e-10	1.92228
Theg	testicular haploid expressed gene	-0.879738	0.0392578	0.543466				Rasa1	RAS p21 protein activator 1	0.942788	3.0048e-13	1.92224
Gatsl3	GATS protein-like 3	-0.879667	0.0014247	0.543493				Gm43328	predicted gene 43328	0.942739	0.0186415	1.92217
Rps27rt	ribosomal protein S27, retrogene	-0.879483	7.51632e-11	0.543562				Sntb1	syntrophin, basic 1	0.941597	0.00955071	1.92065
Uqcc2	ubiquinol-cytochrome c reductase complex assembly factor 2	-0.879096	1.99858e-06	0.543708				Gm16503	predicted gene 16503	0.941177	0.044104	1.92009
Rpl35	ribosomal protein L35	-0.877259	1.2838e-08	0.544401				Dmxl2	Dmx-like 2	0.941098	2.48256e-08	1.91999
Alkbh7	alkB homolog 7	-0.876349	0.000164273	0.544744				Rock1	Rho-associated coiled-coil containing protein kinase 1	0.940536	3.15669e-10	1.91924
Trmt112	tRNA methyltransferase 11-2	-0.876026	4.53291e-07	0.544866				Gm13563	predicted gene 13563	0.939508	0.000216388	1.91787
Mrpl54	mitochondrial ribosomal protein L54	-0.875849	2.76692e-05	0.544933				CH25-588N10.2		0.938376	4.13919e-05	1.91637
RP23-112I20.5		-0.874995	0.0443853	0.545256				Rsg1	REM2 and RAB-like small GTPase 1	0.937523	0.0447024	1.91524
Cd55b	CD55 molecule, decay accelerating factor for complement B	-0.874465	0.0436501	0.545456				Gm37404	predicted gene, 37404	0.937088	0.0440901	1.91466
Metrn	meteorin, glial cell differentiation regulator	-0.874325	6.77509e-06	0.545509				Gm43379	predicted gene 43379	0.936759	0.0212273	1.91422
Gm14303	predicted gene 14303	-0.874238	0.000292842	0.545542				March7	membrane-associated ring finger (C3HC4) 7	0.93557	6.60079e-10	1.91265
Smdt1	single-pass membrane protein with aspartate rich tail 1	-0.87364	1.66861e-06	0.545768				Tmtc3	transmembrane and tetratricopeptide repeat containing 3	0.933815	1.72449e-09	1.91032
Mrpl12	mitochondrial ribosomal protein L12	-0.873608	7.55613e-08	0.54578				Cdkl2	cyclin-dependent kinase-like 2 (CDC2-related kinase)	0.933669	7.86205e-06	1.91013
Ndufs6	NADH dehydrogenase (ubiquinone) Fe-S protein 6	-0.872884	2.84311e-06	0.546054				RP24-306C18.9		0.933658	0.0473417	1.91011
Rps13-ps2	ribosomal protein S13, pseudogene 2	-0.870963	0.000927554	0.546782				Zfp101	zinc finger protein 101	0.93344	5.98635e-07	1.90982
Rps24-ps3	ribosomal protein S24, pseudogene 3	-0.870823	1.13939e-05	0.546835				Rsph10b	radial spoke head 10 homolog B (Chlamydomonas)	0.933401	0.00505383	1.90977
Actn3	actinin alpha 3	-0.869647	0.000209914	0.547281				Lrif1	ligand dependent nuclear receptor interacting factor 1	0.933001	2.63382e-06	1.90924
Cacng4	calcium channel, voltage-dependent, gamma subunit 4	-0.869589	3.71232e-06	0.547303				Gpr137b-ps	G protein-coupled receptor 137B, pseudogene	0.932924	0.0122865	1.90914
Gm5436	predicted pseudogene 5436	-0.86924	0.00466903	0.547435				Kif24	kinesin family member 24	0.932753	3.15844e-07	1.90891
Gpx1	glutathione peroxidase 1	-0.868026	1.09658e-06	0.547896				RP23-414P13.3		0.931832	0.000373544	1.9077
Rbmxl2	RNA binding motif protein, X-linked-like 2	-0.867303	0.00712511	0.548171				Ppp1r9a	protein phosphatase 1, regulatory (inhibitor) subunit 9A	0.931304	8.44015e-08	1.907
C1qtnf2	C1q and tumor necrosis factor related protein 2	-0.865643	0.0251589	0.548802				Sorbs1	sorbin and SH3 domain containing 1	0.931286	0.000338649	1.90697
2200002D01Rik	RIKEN cDNA 2200002D01 gene	-0.86551	0.0251786	0.548852				Gm3604	predicted gene 3604	0.930797	0.000305343	1.90633
Stmn2	stathmin-like 2	-0.864697	0.00422258	0.549162				Pld5	phospholipase D family, member 5	0.930256	1.78579e-05	1.90561
Pet100	PET100 homolog	-0.864613	1.35273e-05	0.549194				Gprin3	GPRIN family member 3	0.929056	0.0385746	1.90403
Stard10	START domain containing 10	-0.861985	4.07255e-06	0.550195				Abca16	ATP-binding cassette, sub-family A (ABC1), member 16	0.92884	0.0284663	1.90375
Sncg	synuclein, gamma	-0.86179	0.0405073	0.550269				8030462N17Rik	RIKEN cDNA 8030462N17 gene	0.928681	5.04317e-07	1.90354
Rpl11	ribosomal protein L11	-0.860957	1.28253e-10	0.550587				Gpr75	G protein-coupled receptor 75	0.927614	0.0261449	1.90213
Rpl27a	ribosomal protein L27A	-0.860544	4.42455e-08	0.550745				Ubn2	ubinuclein 2	0.927594	1.3472e-10	1.9021
Rpl21-ps8	ribosomal protein L21, pseudogene 8	-0.860378	0.0142018	0.550808				Hdx	highly divergent homeobox	0.92733	0.000951134	1.90175
Cilp2	cartilage intermediate layer protein 2	-0.858125	0.03723	0.551669				Zfp958	zinc finger protein 958	0.926833	1.78767e-06	1.9011
Gm7536	predicted gene 7536	-0.857381	5.82756e-09	0.551954				Gm15697	predicted gene 15697	0.926712	0.0452653	1.90094
Klf2	Kruppel-like factor 2 (lung)	-0.855252	0.00608037	0.552769				Ralgapa1	Ral GTPase activating protein, alpha subunit 1	0.926266	7.13098e-11	1.90035
Pebp1	phosphatidylethanolamine binding protein 1	-0.853962	6.97426e-11	0.553263				Zfp677	zinc finger protein 677	0.925235	0.000321153	1.89899
Sec61b	Sec61 beta subunit	-0.851426	0.000193471	0.554237				Zfp930	zinc finger protein 930	0.922927	1.72164e-05	1.89596
Sfrp2	secreted frizzled-related protein 2	-0.851387	1.05287e-06	0.554252				Dzank1	double zinc ribbon and ankyrin repeat domains 1	0.922849	4.89491e-06	1.89586
4930407I10Rik	RIKEN cDNA 4930407I10 gene	-0.850241	0.0500705	0.554692				Gm37785	predicted gene, 37785	0.922824	0.0432901	1.89582
RP24-423G4.3		-0.849886	0.033597	0.554828				Tnrc6a	trinucleotide repeat containing 6a	0.922817	2.44436e-11	1.89581
Rhox6	reproductive homeobox 6	-0.848943	3.37538e-05	0.555191				Greb1l	growth regulation by estrogen in breast cancer-like	0.922748	6.84206e-10	1.89572
1700001K19Rik	RIKEN cDNA 1700001K19 gene	-0.847778	0.0304558	0.55564				Casc5	cancer susceptibility candidate 5	0.922182	4.76969e-07	1.89498
Rpl36a-ps2	ribosomal protein L36A, pseudogene 2	-0.84634	2.36433e-10	0.556194				Meioc	meiosis specific with coiled-coil domain	0.921347	8.47738e-09	1.89388
Lrrc18	leucine rich repeat containing 18	-0.84594	0.0381073	0.556348				Gm24299	predicted gene, 24299	0.921078	0.0462958	1.89353
Gm4735	predicted gene 4735	-0.845712	0.000710297	0.556436				4632404H12Rik	RIKEN cDNA 4632404H12 gene	0.921063	0.000114229	1.89351
Eva1b	eva-1 homolog B (C. elegans)	-0.845599	0.00185089	0.55648				Mis18bp1	MIS18 binding protein 1	0.920295	3.08798e-10	1.8925
Cyp11a1	cytochrome P450, family 11, subfamily a, polypeptide 1	-0.845445	0.034491	0.556539				Arhgap33os	Rho GTPase activating protein 33, opposite strand	0.920162	0.0477166	1.89233
Tpbpb	trophoblast specific protein beta	-0.844493	0.0346916	0.556907				Zc3h12c	zinc finger CCCH type containing 12C	0.920116	1.69e-05	1.89227
Endog	endonuclease G	-0.844476	0.00372152	0.556913				Prdm10	PR domain containing 10	0.919864	0.000299901	1.89194
Slc16a3	solute carrier family 16 (monocarboxylic acid transporters), member 3	-0.844438	1.20989e-07	0.556928				Mycbp2	MYC binding protein 2	0.919025	6.60079e-10	1.89084
Cxx1a	CAAX box 1A	-0.844289	0.000128307	0.556985				Pign	phosphatidylinositol glycan anchor biosynthesis, class N	0.917277	1.37962e-08	1.88855
Krt8	keratin 8	-0.844187	3.21604e-07	0.557024				Tmem245	transmembrane protein 245	0.916208	2.9251e-11	1.88715
Cbln1	cerebellin 1 precursor protein	-0.843837	0.010487	0.55716				Gm37123	predicted gene, 37123	0.915521	0.00876601	1.88625
Gm10076	predicted gene 10076	-0.843126	0.0212273	0.557434				Slfn9	schlafen 9	0.915354	2.79625e-05	1.88603
Mrpl34	mitochondrial ribosomal protein L34	-0.842893	0.000797937	0.557525				Gm8258	predicted gene 8258	0.914745	0.031936	1.88524
Polr2f	polymerase (RNA) II (DNA directed) polypeptide F	-0.842815	5.1258e-06	0.557555				D1Pas1	DNA segment, Chr 1, Pasteur Institute 1	0.914696	0.00034144	1.88517
Fth1	ferritin heavy polypeptide 1	-0.842662	4.6285e-10	0.557614				Mospd2	motile sperm domain containing 2	0.913625	4.85262e-06	1.88377
Slc25a29	solute carrier family 25 (mitochondrial carrier, palmitoylcarnitine transporter), member 29	-0.842603	0.00451572	0.557636				Gm37818	predicted gene, 37818	0.913103	0.0204858	1.88309
Gm3375	predicted gene 3375	-0.841419	1.69205e-06	0.558094				BC030336	cDNA sequence BC030336	0.913055	5.7494e-08	1.88303
Apoc1	apolipoprotein C-I	-0.841009	0.000148064	0.558253				Pdpk1	3-phosphoinositide dependent protein kinase 1	0.912825	9.8793e-09	1.88273
Csrp2	cysteine and glycine-rich protein 2	-0.840822	4.33058e-05	0.558325				Nr2c2	nuclear receptor subfamily 2, group C, member 2	0.911636	5.92721e-10	1.88118
Lsm4	LSM4 homolog, U6 small nuclear RNA and mRNA degradation associated	-0.840528	5.55751e-06	0.558439				Gm6712	predicted gene 6712	0.911548	0.0097987	1.88106
Eif5al3-ps	eukaryotic translation initiation factor 5A-like 3, pseudogene	-0.840311	0.0183695	0.558523				Apc	adenomatosis polyposis coli	0.911499	2.10528e-09	1.881
Rps10-ps1	ribosomal protein S10, pseudogene 1	-0.840159	0.00703875	0.558582				Zc3h6	zinc finger CCCH type containing 6	0.910513	5.26223e-06	1.87971
Tuba1a	tubulin, alpha 1A	-0.838227	2.39882e-10	0.55933				Med13	mediator complex subunit 13	0.910499	9.22615e-12	1.8797
Ptp4a3	protein tyrosine phosphatase 4a3	-0.838137	1.84401e-05	0.559365				Zfp933	zinc finger protein 933	0.910105	8.0632e-06	1.87918
Bmyc	brain expressed myelocytomatosis oncogene	-0.837418	0.000645465	0.559644				Tmed8	transmembrane emp24 domain containing 8	0.909797	4.41374e-09	1.87878
Gm16226	predicted gene 16226	-0.837244	0.0411945	0.559712				Slc22a21	solute carrier family 22 (organic cation transporter), member 21	0.909631	0.000262391	1.87856
Slc9a3r1	solute carrier family 9 (sodium/hydrogen exchanger), member 3 regulator 1	-0.837233	3.96198e-06	0.559716				Cspp1	centrosome and spindle pole associated protein 1	0.909273	1.03762e-08	1.8781
0610012G03Rik	RIKEN cDNA 0610012G03 gene	-0.836565	2.52019e-05	0.559975				Gm13212	predicted gene 13212	0.908446	9.61928e-05	1.87702
Rpsa-ps1	ribosomal protein SA, pseudogene 1	-0.836292	0.00417577	0.560081				Prrc2c	proline-rich coiled-coil 2C	0.908285	2.97981e-10	1.87681
Snhg8	small nucleolar RNA host gene 8	-0.836159	0.0001415	0.560133				Lnpk1	ER junction formation factor 1	0.90758	3.25785e-06	1.8759
Rpl29	ribosomal protein L29	-0.835759	2.51038e-05	0.560288				RP23-54G8.4		0.906214	0.00463065	1.87412
Gm5812	predicted gene 5812	-0.835104	7.73542e-06	0.560543				Abcc2	ATP-binding cassette, sub-family C (CFTR/MRP), member 2	0.906152	0.00603027	1.87404
Cox7a1	cytochrome c oxidase subunit VIIa 1	-0.834823	0.00361028	0.560652				Zfp488	zinc finger protein 488	0.905793	0.0292634	1.87357
Syt5	synaptotagmin V	-0.834786	0.0112545	0.560666				Shisa6	shisa family member 6	0.905777	3.16236e-06	1.87355
Cabp7	calcium binding protein 7	-0.834427	0.04441	0.560806				Zfp169	zinc finger protein 169	0.90554	0.00204625	1.87324
Rps26	ribosomal protein S26	-0.834425	1.96883e-06	0.560807				Msh5	mutS homolog 5	0.905013	2.10809e-05	1.87256
Gm9774	predicted pseudogene 9774	-0.83396	0.00230233	0.560987				Gm3985	predicted gene 3985	0.904082	0.0416772	1.87135
Gm12254	predicted gene 12254	-0.833794	0.015794	0.561052				Sntb2	syntrophin, basic 2	0.903001	1.48501e-09	1.86995
Gm17383	predicted gene, 17383	-0.83349	0.0153337	0.56117				Ano5	anoctamin 5	0.901836	0.000927177	1.86844
1700010D01Rik	RIKEN cDNA 1700010D01 gene	-0.832849	0.038208	0.56142				A730017L22Rik	RIKEN cDNA A730017L22 gene	0.901496	4.84104e-05	1.868
Phb	prohibitin	-0.831562	2.30322e-05	0.56192				Zfp280c	zinc finger protein 280C	0.90138	4.96837e-07	1.86785
Tmem114	transmembrane protein 114	-0.831162	0.00700671	0.562076				B130055M24Rik	RIKEN cDNA B130055M24 gene	0.900728	0.00474003	1.86701
Slc25a39	solute carrier family 25, member 39	-0.830944	1.14298e-07	0.562161				Avl9	AVL9 homolog (S. cerevisiase)	0.900638	4.79438e-09	1.86689
Snrpd2	small nuclear ribonucleoprotein D2	-0.830891	7.10895e-08	0.562182				Gm43268	predicted gene 43268	0.899749	0.0429722	1.86574
Spp2	secreted phosphoprotein 2	-0.830562	0.0348988	0.56231				Gm4924	predicted gene 4924	0.899461	6.93105e-05	1.86537
C1ql1	complement component 1, q subcomponent-like 1	-0.82957	0.0155874	0.562697				Ralgapa2	Ral GTPase activating protein, alpha subunit 2 (catalytic)	0.89835	1.50815e-06	1.86393
Eif6	eukaryotic translation initiation factor 6	-0.828493	5.2656e-07	0.563117				Klf12	Kruppel-like factor 12	0.898325	0.0178862	1.8639
2410006H16Rik	RIKEN cDNA 2410006H16 gene	-0.827766	7.8623e-05	0.563401				Rab11fip2	RAB11 family interacting protein 2 (class I)	0.897625	1.07301e-10	1.863
Cdk2ap2	CDK2-associated protein 2	-0.827308	6.66334e-05	0.56358				Gm26514	predicted gene, 26514	0.89709	0.047776	1.86231
Impdh2	inosine 5'-phosphate dehydrogenase 2	-0.827277	6.38453e-08	0.563592				Gm43481	predicted gene 43481	0.895793	0.000236966	1.86063
Lyl1	lymphoblastomic leukemia 1	-0.826708	0.022042	0.563814				Ago3	argonaute RISC catalytic subunit 3	0.895581	8.92937e-07	1.86036
Rps27a	ribosomal protein S27A	-0.824228	3.15802e-11	0.564784				Ptpn20	protein tyrosine phosphatase, non-receptor type 20	0.895438	0.00623976	1.86017
Eef1g	eukaryotic translation elongation factor 1 gamma	-0.82385	1.86511e-08	0.564933				Usp53	ubiquitin specific peptidase 53	0.89516	1.38577e-07	1.85982
Fam195a	family with sequence similarity 195, member A	-0.823435	0.00344075	0.565095				Ddx43	DEAD (Asp-Glu-Ala-Asp) box polypeptide 43	0.89489	5.95443e-05	1.85947
Perp	PERP, TP53 apoptosis effector	-0.823394	0.0170876	0.565111				Rock2	Rho-associated coiled-coil containing protein kinase 2	0.89421	2.10596e-10	1.85859
Krt18	keratin 18	-0.823174	3.00683e-07	0.565197				Fam208a	family with sequence similarity 208, member A	0.893996	3.73669e-07	1.85832
Wscd1	WSC domain containing 1	-0.822902	0.00183979	0.565304				Gm10010	predicted gene 10010	0.893474	0.0117809	1.85764
Tdpx-ps1	thioredoxin peroxidase, pseudogene 1	-0.822555	0.0224894	0.56544				Gm960	predicted gene 960	0.892531	0.00109692	1.85643
Cldn11	claudin 11	-0.821729	0.00238882	0.565763				Zfhx4	zinc finger homeodomain 4	0.892485	3.8917e-06	1.85637
Gm29562	predicted gene 29562	-0.821439	1.24464e-05	0.565877				D430018E03Rik	RIKEN cDNA D430018E03 gene	0.891666	0.0377774	1.85532
Cdt1	chromatin licensing and DNA replication factor 1	-0.821193	5.21737e-05	0.565974				Crybg3	beta-gamma crystallin domain containing 3	0.89147	0.0403579	1.85507
Gm8355	predicted pseudogene 8355	-0.82047	0.00219513	0.566258				Phc3	polyhomeotic-like 3 (Drosophila)	0.891178	2.17764e-09	1.85469
Rps23	ribosomal protein S23	-0.820222	3.42336e-07	0.566355				Greb1	gene regulated by estrogen in breast cancer protein	0.891096	1.06091e-09	1.85458
Anp32b	acidic (leucine-rich) nuclear phosphoprotein 32 family, member B	-0.818807	0.0392022	0.566911				Fam13b	family with sequence similarity 13, member B	0.890714	4.74839e-10	1.85409
Rhox2a	reproductive homeobox 2A	-0.818302	0.0216309	0.567109				A230046K03Rik	RIKEN cDNA A230046K03 gene	0.890152	5.71573e-09	1.85337
Hoxc10	homeobox C10	-0.817239	0.00973438	0.567527				Cep170	centrosomal protein 170	0.889742	2.0963e-09	1.85284
Igfbp2	insulin-like growth factor binding protein 2	-0.816809	1.27424e-07	0.567696				Ccp110	centriolar coiled coil protein 110	0.88696	4.5812e-09	1.84928
Eif1	eukaryotic translation initiation factor 1	-0.816538	5.08183e-09	0.567803				Dmd	dystrophin, muscular dystrophy	0.886696	1.6921e-07	1.84894
Aprt	adenine phosphoribosyl transferase	-0.815225	8.91059e-09	0.56832				Meiob	meiosis specific with OB domains	0.885168	1.48418e-05	1.84698
Foxs1	forkhead box S1	-0.814539	0.0111689	0.56859				RP23-123M3.2		0.884926	0.000688228	1.84667
Lrrc8a	leucine rich repeat containing 8A	-0.814411	2.44257e-06	0.568641				D3Ertd751e	DNA segment, Chr 3, ERATO Doi 751, expressed	0.884548	0.000203945	1.84619
Hck	hemopoietic cell kinase	-0.812913	0.0467443	0.569231				4833418N02Rik	RIKEN cDNA 4833418N02 gene	0.884153	0.0152375	1.84568
Cox6a1	cytochrome c oxidase subunit VIa polypeptide 1	-0.812626	1.69843e-05	0.569345				Rel	reticuloendotheliosis oncogene	0.88376	1.03292e-05	1.84518
Dut	deoxyuridine triphosphatase	-0.81186	5.06333e-08	0.569647				Trove2	TROVE domain family, member 2	0.88268	4.28527e-07	1.8438
Rbm38	RNA binding motif protein 38	-0.810944	0.000358711	0.570009				Rnf212	ring finger protein 212	0.880766	0.00246462	1.84135
Rpl19-ps1	ribosomal protein L19, pseudogene 1	-0.810742	4.44236e-06	0.570089				Birc6	baculoviral IAP repeat-containing 6	0.880684	1.54836e-09	1.84125
Gm5941	predicted gene 5941	-0.810156	0.0378011	0.57032				Tecpr2	tectonin beta-propeller repeat containing 2	0.880408	2.43164e-07	1.8409
S100a10	S100 calcium binding protein A10 (calpactin)	-0.809992	1.96806e-06	0.570385				Gm44769	predicted gene 44769	0.87948	0.0413514	1.83971
Rpl39	ribosomal protein L39	-0.808805	5.65567e-10	0.570854				Bche	butyrylcholinesterase	0.879291	0.000210818	1.83947
Lmo1	LIM domain only 1	-0.807827	0.00418708	0.571242				6030443J06Rik	RIKEN cDNA 6030443J06 gene	0.879045	0.0452472	1.83916
Cdkn1c	cyclin-dependent kinase inhibitor 1C (P57)	-0.806635	1.24722e-05	0.571714				Dnah11	dynein, axonemal, heavy chain 11	0.879038	0.0178595	1.83915
Spr	sepiapterin reductase	-0.80622	2.02981e-05	0.571878				Pikfyve	phosphoinositide kinase, FYVE finger containing	0.878408	3.72851e-09	1.83835
Pgp	phosphoglycolate phosphatase	-0.806079	0.00104357	0.571934				Senp5	SUMO/sentrin specific peptidase 5	0.878153	1.43474e-07	1.83802
Prm1	protamine 1	-0.806046	0.042924	0.571947				Pcf11	PCF11 cleavage and polyadenylation factor subunit	0.878028	1.00174e-10	1.83786
Rpl21	ribosomal protein L21	-0.804848	1.3883e-09	0.572422				Zfp72	zinc finger protein 72	0.877797	0.00745425	1.83757
Atp8b3	ATPase, class I, type 8B, member 3	-0.803821	0.0169196	0.57283				Crebrf	CREB3 regulatory factor	0.877579	4.28527e-07	1.83729
BC002163	cDNA sequence BC002163	-0.803604	0.0255572	0.572916				Zfp595	zinc finger protein 595	0.876418	0.00135482	1.83581
Elf3	E74-like factor 3	-0.803542	0.025152	0.572941				Akap9	A kinase (PRKA) anchor protein (yotiao) 9	0.875464	5.7248e-07	1.8346
Bex1	brain expressed X-linked 1	-0.80317	0.000440252	0.573089				6720427I07Rik	RIKEN cDNA 6720427I07 gene	0.874784	0.000111418	1.83373
Banf2	barrier to autointegration factor 2	-0.803142	0.039418	0.5731				Ccdc141	coiled-coil domain containing 141	0.874767	1.69843e-05	1.83371
S100a16	S100 calcium binding protein A16	-0.803018	1.68214e-05	0.573149				Rhox2-ps	reproductive homeobox 2, pseudogene	0.874704	0.0225443	1.83363
Cst3	cystatin C	-0.802113	6.35944e-08	0.573509				Sp4	trans-acting transcription factor 4	0.874466	4.67963e-06	1.83333
Rps6kl1	ribosomal protein S6 kinase-like 1	-0.801011	0.0234009	0.573947				Pcmtd1	protein-L-isoaspartate (D-aspartate) O-methyltransferase domain containing 1	0.874329	1.55121e-09	1.83316
Cltb	clathrin, light polypeptide (Lcb)	-0.800799	0.000715496	0.574031				Chd6	chromodomain helicase DNA binding protein 6	0.874127	8.24321e-10	1.8329
Ppp1r1a	protein phosphatase 1, regulatory (inhibitor) subunit 1A	-0.8002	0.0312336	0.574269				Zfp433	zinc finger protein 433	0.874053	0.000258999	1.8328
Rps28	ribosomal protein S28	-0.799881	7.52275e-06	0.574396				BC039771	cDNA sequence BC039771	0.873356	0.00847081	1.83192
Fam213b	family with sequence similarity 213, member B	-0.797843	0.000274594	0.575209				A830010M20Rik	RIKEN cDNA A830010M20 gene	0.872957	7.1694e-05	1.83141
Nefl	neurofilament, light polypeptide	-0.797817	0.0139011	0.575219				Mdc1	mediator of DNA damage checkpoint 1	0.872391	7.92741e-09	1.83069
A230065H16Rik	RIKEN cDNA A230065H16 gene	-0.797604	0.0182906	0.575304				Myo5a	myosin VA	0.872063	5.20157e-08	1.83028
Uqcc3	ubiquinol-cytochrome c reductase complex assembly factor 3	-0.796724	3.0561e-05	0.575655				Zfp109	zinc finger protein 109	0.870721	2.68002e-05	1.82858
Rgma	repulsive guidance molecule family member A	-0.796202	0.000679895	0.575863				Zcwpw2	zinc finger, CW type with PWWP domain 2	0.870467	0.00646538	1.82825
Il3ra	interleukin 3 receptor, alpha chain	-0.795984	0.0348172	0.57595				Scn7a	sodium channel, voltage-gated, type VII, alpha	0.870202	0.0356983	1.82792
Alkbh2	alkB homolog 2, alpha-ketoglutarate-dependent dioxygenase	-0.795149	0.00773161	0.576283				4930503L19Rik	RIKEN cDNA 4930503L19 gene	0.870174	6.29741e-05	1.82788
Rpl23a-ps3	ribosomal protein L23A, pseudogene 3	-0.794984	5.17616e-08	0.576349				Gm13230	predicted gene 13230	0.869858	0.0279065	1.82748
Mrpl28	mitochondrial ribosomal protein L28	-0.794955	2.08027e-07	0.576361				Paxbp1	PAX3 and PAX7 binding protein 1	0.869785	1.34652e-05	1.82739
Loxl1	lysyl oxidase-like 1	-0.794036	1.89305e-05	0.576729				Ubxn2b	UBX domain protein 2B	0.868947	9.70116e-07	1.82633
Gm6170	predicted gene 6170	-0.793699	0.0015177	0.576863				Kcnq3	potassium voltage-gated channel, subfamily Q, member 3	0.8685	0.0162088	1.82576
Rps9	ribosomal protein S9	-0.793472	2.4896e-09	0.576954				Slc25a36	solute carrier family 25, member 36	0.867407	3.72851e-09	1.82438
Slc52a3	solute carrier protein family 52, member 3	-0.792361	0.0120305	0.577399				Ncapg2	non-SMC condensin II complex, subunit G2	0.867241	2.53799e-09	1.82417
Ly6d	lymphocyte antigen 6 complex, locus D	-0.791991	0.0175609	0.577546				Gm2381	predicted gene 2381	0.866548	0.00933831	1.8233
Hcfc1r1	host cell factor C1 regulator 1 (XPO1-dependent)	-0.791602	1.33789e-06	0.577702				Trim23	tripartite motif-containing 23	0.866266	2.07589e-08	1.82294
Ppan	peter pan homolog (Drosophila)	-0.79082	8.31555e-05	0.578016				Gm28230	predicted gene 28230	0.866244	0.0147138	1.82291
Cxx1b	CAAX box 1B	-0.790029	0.000190159	0.578332				Gt(ROSA)26Sor	gene trap ROSA 26, Philippe Soriano	0.865779	0.000604257	1.82232
Rpp25l	ribonuclease P/MRP 25 subunit-like	-0.78981	4.5214e-06	0.57842				Topaz1	testis and ovary specific PAZ domain containing 1	0.865735	0.000967846	1.82227
Tuba1b	tubulin, alpha 1B	-0.789771	2.91651e-09	0.578436				Gm42547	predicted gene 42547	0.865223	0.000400089	1.82162
Rpl6	ribosomal protein L6	-0.789725	2.70989e-08	0.578454				Adamts12	a disintegrin-like and metallopeptidase (reprolysin type) with thrombospondin type 1 motif, 12	0.865214	0.00070023	1.82161
Mdfi	MyoD family inhibitor	-0.789674	0.00187668	0.578475				1700034H15Rik	RIKEN cDNA 1700034H15 gene	0.86494	0.0218532	1.82126
Glo1	glyoxalase 1	-0.788864	3.27819e-06	0.5788				Vps13b	vacuolar protein sorting 13B	0.86398	3.66641e-08	1.82005
Gm12918	predicted gene 12918	-0.78794	0.00408848	0.57917				Usp45	ubiquitin specific petidase 45	0.862077	1.58372e-06	1.81765
Twist2	twist basic helix-loop-helix transcription factor 2	-0.787745	0.0217279	0.579249				Xiap	X-linked inhibitor of apoptosis	0.861271	1.1849e-09	1.81664
Ms4a13	membrane-spanning 4-domains, subfamily A, member 13	-0.787377	0.0434823	0.579396				Dnah7b	dynein, axonemal, heavy chain 7B	0.86086	0.00109904	1.81612
Nutm1	NUT midline carcinoma, family member 1	-0.786346	0.0271252	0.579811				B230354K17Rik	RIKEN cDNA B230354K17 gene	0.859904	1.10914e-07	1.81492
BC048502	cDNA sequence BC048502	-0.786116	0.0499584	0.579903				Ttc41	tetratricopeptide repeat domain 41	0.858727	0.00495712	1.81344
Clta	clathrin, light polypeptide (Lca)	-0.786017	4.3709e-07	0.579943				4930518I15Rik	RIKEN cDNA 4930518I15 gene	0.858684	0.0424106	1.81338
Rangrf	RAN guanine nucleotide release factor	-0.785619	0.000326341	0.580103				Naaladl2	N-acetylated alpha-linked acidic dipeptidase-like 2	0.857346	0.0255572	1.8117
Paqr4	progestin and adipoQ receptor family member IV	-0.784729	6.60377e-05	0.580461				Thrb	thyroid hormone receptor beta	0.85486	0.010658	1.80858
Rpl18	ribosomal protein L18	-0.784638	1.035e-06	0.580498				Dvl3	dishevelled segment polarity protein 3	0.853532	4.40378e-07	1.80692
Fabp3	fatty acid binding protein 3, muscle and heart	-0.784425	0.00500002	0.580583				Magi3	membrane associated guanylate kinase, WW and PDZ domain containing 3	0.853272	5.43689e-09	1.80659
Nbl1	neuroblastoma, suppression of tumorigenicity 1	-0.783729	7.50712e-07	0.580863				Plp1	proteolipid protein (myelin) 1	0.852495	2.63554e-06	1.80562
Trim47	tripartite motif-containing 47	-0.783641	0.00231091	0.580899				Zfp788	zinc finger protein 788	0.851855	1.78607e-06	1.80482
Chpf	chondroitin polymerizing factor	-0.783622	0.000273278	0.580907				Gm20045	predicted gene, 20045	0.851699	0.00351241	1.80463
Gm5620	predicted gene 5620	-0.783365	0.0315953	0.58101				Gm10602	predicted gene 10602	0.851243	0.00542032	1.80405
Rpl18a	ribosomal protein L18A	-0.783086	9.23205e-06	0.581122				Zfp281	zinc finger protein 281	0.851189	3.65839e-09	1.80399
Rpl14	ribosomal protein L14	-0.781739	3.7214e-09	0.581665				Mei1	meiotic double-stranded break formation protein 1	0.85077	4.50391e-05	1.80346
Gm13092	predicted gene 13092	-0.781698	0.00212808	0.581682				Uggt2	UDP-glucose glycoprotein glucosyltransferase 2	0.850649	1.69454e-06	1.80331
Rabac1	Rab acceptor 1 (prenylated)	-0.781542	7.81511e-05	0.581745				Gm5784	predicted gene 5784	0.850625	0.0289474	1.80328
Ndufb11	NADH dehydrogenase (ubiquinone) 1 beta subcomplex, 11	-0.781491	2.42356e-07	0.581765				Oprk1	opioid receptor, kappa 1	0.850603	0.00168182	1.80325
Lamc3	laminin gamma 3	-0.781228	0.00108503	0.581871				Mypopos	Myb-related transcription factor, partner of profilin, opposite strand	0.850354	0.0103971	1.80294
Tnfsf12	tumor necrosis factor (ligand) superfamily, member 12	-0.780496	0.0156009	0.582167				Ep300	E1A binding protein p300	0.850228	7.99462e-10	1.80279
Aard	alanine and arginine rich domain containing protein	-0.779573	5.7306e-05	0.582539				Tsga10	testis specific 10	0.849675	9.89372e-05	1.8021
Eif4a3	eukaryotic translation initiation factor 4A3	-0.779519	3.73623e-06	0.582561				Mir743	microRNA 743	0.849603	0.0477608	1.802
Prr5	proline rich 5 (renal)	-0.778566	9.19284e-05	0.582946				Nbea	neurobeachin	0.849043	2.39424e-07	1.80131
Hlx	H2.0-like homeobox	-0.778547	0.034593	0.582954				AU041133	expressed sequence AU041133	0.848675	0.00266259	1.80085
Phlda2	pleckstrin homology like domain, family A, member 2	-0.778241	0.0054204	0.583077				Ppara	peroxisome proliferator activated receptor alpha	0.848459	0.00298983	1.80058
Bri3	brain protein I3	-0.777775	6.1239e-05	0.583266				Kantr	Kdm5c adjacent non-coding transcript	0.848431	0.0229582	1.80054
Aurkaip1	aurora kinase A interacting protein 1	-0.777639	3.62449e-07	0.583321				Itsn2	intersectin 2	0.848124	2.5867e-08	1.80016
Rnf26	ring finger protein 26	-0.777385	7.92102e-06	0.583423				Gm44904	predicted gene 44904	0.848018	0.0255572	1.80003
Pcyox1l	prenylcysteine oxidase 1 like	-0.777159	0.000148621	0.583515				Klhl3	kelch-like 3	0.847939	0.0132758	1.79993
Igfbpl1	insulin-like growth factor binding protein-like 1	-0.777002	0.0196601	0.583578				E230016M11Rik	RIKEN cDNA E230016M11 gene	0.847841	0.0301973	1.79981
Gata5	GATA binding protein 5	-0.776935	0.0327872	0.583606				Trmt13	tRNA methyltransferase 13	0.846939	5.78734e-05	1.79868
Mesdc1	mesoderm development candidate 1	-0.776578	4.60496e-05	0.58375				Neto2	neuropilin (NRP) and tolloid (TLL)-like 2	0.846756	1.45231e-06	1.79845
Gm6560	predicted gene 6560	-0.776404	0.000672141	0.58382				Sclt1	sodium channel and clathrin linker 1	0.846702	1.46317e-05	1.79838
Mrfap1	Morf4 family associated protein 1	-0.775705	2.30768e-08	0.584103				Gm16008	predicted gene 16008	0.84643	0.0011927	1.79805
Cdx2	caudal type homeobox 2	-0.774722	0.0249425	0.584501				Spag9	sperm associated antigen 9	0.846177	1.2006e-07	1.79773
Gm4859	predicted gene 4859	-0.774637	0.0144796	0.584536				Dock3	dedicator of cyto-kinesis 3	0.844846	4.12648e-07	1.79607
Tmem97	transmembrane protein 97	-0.773968	4.17184e-07	0.584807				9330162G02Rik	RIKEN cDNA 9330162G02 gene	0.844812	0.0447144	1.79603
Fabp5	fatty acid binding protein 5, epidermal	-0.773897	0.00049805	0.584835				Gm14296	predicted gene 14296	0.844355	0.000959467	1.79546
Rpl28	ribosomal protein L28	-0.773535	1.83797e-06	0.584982				Zbtb37	zinc finger and BTB domain containing 37	0.844296	3.31299e-07	1.79539
S100a13	S100 calcium binding protein A13	-0.773435	0.0040891	0.585023				Fsd1l	fibronectin type III and SPRY domain containing 1-like	0.844251	6.68185e-06	1.79533
Tspan17	tetraspanin 17	-0.772678	0.00889676	0.58533				Gm26908	predicted gene, 26908	0.844173	0.0372635	1.79524
Uqcr10	ubiquinol-cytochrome c reductase, complex III subunit X	-0.77254	7.46531e-06	0.585386				Krit1	KRIT1, ankyrin repeat containing	0.843727	4.98e-08	1.79468
Rps13-ps1	ribosomal protein S13, pseudogene 1	-0.77252	7.62855e-05	0.585394				Usp32	ubiquitin specific peptidase 32	0.843618	4.22492e-07	1.79455
Rbfa	ribosome binding factor A	-0.771717	0.000100817	0.58572				Baz2b	bromodomain adjacent to zinc finger domain, 2B	0.843542	9.8793e-09	1.79445
Vkorc1	vitamin K epoxide reductase complex, subunit 1	-0.771648	1.97269e-05	0.585748				Ankrd49	ankyrin repeat domain 49	0.842321	4.97471e-08	1.79293
Dppa4	developmental pluripotency associated 4	-0.770914	0.00128326	0.586046				Scube2	signal peptide, CUB domain, EGF-like 2	0.841912	0.0104379	1.79242
Gm43558	predicted gene 43558	-0.77056	0.0363798	0.58619				Dip2c	disco interacting protein 2 homolog C	0.841726	3.33415e-06	1.79219
Lrrc4b	leucine rich repeat containing 4B	-0.769469	0.0493036	0.586633				Zfp946	zinc finger protein 946	0.840835	5.0739e-05	1.79109
Tbx18	T-box18	-0.769357	0.0487453	0.586679				Zfp738	zinc finger protein 738	0.840434	0.000344312	1.79059
Sema6b	sema domain, transmembrane domain (TM), and cytoplasmic domain, (semaphorin) 6B	-0.769273	0.0298639	0.586713				Alg10b	asparagine-linked glycosylation 10B (alpha-1,2-glucosyltransferase)	0.840221	2.35049e-08	1.79032
Gchfr	GTP cyclohydrolase I feedback regulator	-0.768353	0.000486309	0.587087				2810454H06Rik	RIKEN cDNA 2810454H06 gene	0.839508	0.0299934	1.78944
Ace	angiotensin I converting enzyme (peptidyl-dipeptidase A) 1	-0.768095	0.0461214	0.587192				Atr	ataxia telangiectasia and Rad3 related	0.839429	1.49097e-06	1.78934
Gstm3	glutathione S-transferase, mu 3	-0.76805	0.00754673	0.587211				Jade3	jade family PHD finger 3	0.839084	1.59382e-08	1.78891
Bax	BCL2-associated X protein	-0.767784	1.36142e-07	0.587319				Sycp3	synaptonemal complex protein 3	0.838991	8.08886e-07	1.7888
Gm13394	predicted gene 13394	-0.767318	1.74069e-06	0.587509				C77370	expressed sequence C77370	0.838757	6.69388e-08	1.78851
Map2k2	mitogen-activated protein kinase kinase 2	-0.766679	2.77075e-05	0.587769				Gm16001	predicted gene 16001	0.838282	0.0482553	1.78792
Abhd17a	abhydrolase domain containing 17A	-0.766677	0.000133227	0.58777				Fam228b	family with sequence similarity 228, member B	0.837681	0.00577483	1.78717
RP23-179K7.3		-0.76604	4.4096e-05	0.588029				Dennd4c	DENN/MADD domain containing 4C	0.837545	3.15475e-07	1.78701
Cyba	cytochrome b-245, alpha polypeptide	-0.765919	9.62271e-06	0.588079				Zfp26	zinc finger protein 26	0.83714	9.8793e-09	1.78651
Pdlim1	PDZ and LIM domain 1 (elfin)	-0.765847	0.000338325	0.588108				Ankhd1	ankyrin repeat and KH domain containing 1	0.837127	2.19595e-07	1.78649
Cyp17a1	cytochrome P450, family 17, subfamily a, polypeptide 1	-0.765817	0.0316199	0.58812				Zfp715	zinc finger protein 715	0.837107	4.41328e-07	1.78646
Fmc1	formation of mitochondrial complex V assembly factor 1	-0.765708	0.00447005	0.588164				Prpf4b	pre-mRNA processing factor 4B	0.837097	1.754e-07	1.78645
Prdx5	peroxiredoxin 5	-0.765628	1.7981e-06	0.588197				Gm28268	predicted gene 28268	0.836938	0.0306317	1.78625
Rps27	ribosomal protein S27	-0.765492	2.44304e-08	0.588253				Spata1	spermatogenesis associated 1	0.836015	0.000344341	1.78511
Pop5	processing of precursor 5, ribonuclease P/MRP family (S. cerevisiae)	-0.765353	5.44279e-05	0.588309				Zpbp	zona pellucida binding protein	0.835893	0.0155874	1.78496
Gm37108	predicted gene, 37108	-0.765277	0.0203164	0.58834				4933413J09Rik	RIKEN cDNA 4933413J09 gene	0.835101	0.00378293	1.78398
Dgcr6	DiGeorge syndrome critical region gene 6	-0.764863	1.7012e-05	0.588509				Zfp850	zinc finger protein 850	0.834978	8.92937e-07	1.78383
Emc10	ER membrane protein complex subunit 10	-0.764719	1.83797e-06	0.588568				Shprh	SNF2 histone linker PHD RING helicase	0.83491	4.3709e-07	1.78375
Sertad1	SERTA domain containing 1	-0.764702	0.000168371	0.588575				Btaf1	B-TFIID TATA-box binding protein associated factor 1	0.834804	6.36728e-08	1.78361
Rps10	ribosomal protein S10	-0.764584	1.34101e-07	0.588623				Lgr5	leucine rich repeat containing G protein coupled receptor 5	0.833953	5.78658e-08	1.78256
Wfdc10	WAP four-disulfide core domain 10	-0.763666	0.00728182	0.588998				Rnf152	ring finger protein 152	0.832795	3.30842e-05	1.78113
Snrpb	small nuclear ribonucleoprotein B	-0.763544	4.09987e-06	0.589047				B230219D22Rik	RIKEN cDNA B230219D22 gene	0.832765	5.97459e-08	1.7811
Polr2i	polymerase (RNA) II (DNA directed) polypeptide I	-0.762484	5.67275e-05	0.58948				4930469K13Rik	RIKEN cDNA 4930469K13 gene	0.831552	0.030118	1.7796
Mbd3	methyl-CpG binding domain protein 3	-0.762204	2.6084e-06	0.589595				Pcdh9	protocadherin 9	0.831472	0.0156063	1.7795
Gm7993	predicted gene 7993	-0.762093	0.00682445	0.58964				Rfx7	regulatory factor X, 7	0.831271	3.18445e-07	1.77925
Htatip2	HIV-1 Tat interactive protein 2	-0.761486	0.00503537	0.589888				Gm4117	predicted gene 4117	0.831126	0.00447541	1.77907
Gm3244	predicted pseudogene 3244	-0.760201	0.0207079	0.590414				Wdr49	WD repeat domain 49	0.830555	0.00443644	1.77837
St14	suppression of tumorigenicity 14 (colon carcinoma)	-0.760144	0.0169758	0.590437				Glb1l	galactosidase, beta 1-like	0.828604	0.000189937	1.77597
Gm10169	predicted pseudogene 10169	-0.758959	0.00559563	0.590923				Spo11	SPO11 meiotic protein covalently bound to DSB	0.82851	0.000135301	1.77585
Gm10288	predicted gene 10288	-0.758893	8.48942e-08	0.590949				Scml2	sex comb on midleg-like 2 (Drosophila)	0.828252	1.40337e-07	1.77553
Zfp524	zinc finger protein 524	-0.757574	0.0373003	0.59149				Zbtb41	zinc finger and BTB domain containing 41	0.828147	4.91953e-08	1.7754
Gm5837	predicted gene 5837	-0.756781	0.00985948	0.591815				Cep192	centrosomal protein 192	0.828136	1.23095e-07	1.77539
Ndufb9	NADH dehydrogenase (ubiquinone) 1 beta subcomplex, 9	-0.756056	3.3696e-06	0.592113				Atad5	ATPase family, AAA domain containing 5	0.82798	1.58319e-05	1.7752
Pex6	peroxisomal biogenesis factor 6	-0.755965	8.63064e-05	0.59215				Kdm7a	lysine (K)-specific demethylase 7A	0.827877	2.61297e-05	1.77507
Avpi1	arginine vasopressin-induced 1	-0.754575	0.0149748	0.592721				Dmc1	DNA meiotic recombinase 1	0.827876	9.21098e-06	1.77507
Psme1	proteasome (prosome, macropain) activator subunit 1 (PA28 alpha)	-0.75384	2.07854e-06	0.593023				Ddb2	damage specific DNA binding protein 2	0.827526	1.91074e-05	1.77464
Polr2e	polymerase (RNA) II (DNA directed) polypeptide E	-0.753672	5.87481e-06	0.593092				Ppm1e	protein phosphatase 1E (PP2C domain containing)	0.826975	3.24042e-05	1.77396
Pam16	presequence translocase-asssociated motor 16 homolog (S. cerevisiae)	-0.753528	0.0112563	0.593151				Pcdhga8	protocadherin gamma subfamily A, 8	0.826629	0.0138233	1.77354
Orai1	ORAI calcium release-activated calcium modulator 1	-0.752975	0.00300025	0.593379				Arid5b	AT rich interactive domain 5B (MRF1-like)	0.826027	6.57927e-05	1.7728
Dcakd	dephospho-CoA kinase domain containing	-0.752778	1.63811e-05	0.59346				Ankrd26	ankyrin repeat domain 26	0.824898	2.24373e-05	1.77141
Crip2	cysteine rich protein 2	-0.75221	8.55572e-06	0.593693				Primpol	primase and polymerase (DNA-directed)	0.824661	2.31182e-07	1.77112
Gm15210	predicted gene 15210	-0.751935	7.48366e-06	0.593807				Gm44935	predicted gene 44935	0.823181	0.00144025	1.7693
Cotl1	coactosin-like 1 (Dictyostelium)	-0.751051	5.97181e-06	0.59417				Ccdc82	coiled-coil domain containing 82	0.822073	0.000182379	1.76794
Gnl1	guanine nucleotide binding protein-like 1	-0.75093	2.26641e-05	0.594221				EU599041	expressed sequence EU599041	0.821665	0.0314842	1.76744
Gpx4	glutathione peroxidase 4	-0.750892	4.94284e-07	0.594236				Fmnl2	formin-like 2	0.820688	5.136e-09	1.76625
Fdx1l	ferredoxin 1-like	-0.750489	0.000315943	0.594402				Braf	Braf transforming gene	0.820623	2.43863e-07	1.76617
Rpl31	ribosomal protein L31	-0.750409	1.36142e-07	0.594435				Grk4	G protein-coupled receptor kinase 4	0.819806	0.000755653	1.76517
Lag3	lymphocyte-activation gene 3	-0.748447	0.0209126	0.595244				Rpgrip1l	Rpgrip1-like	0.819549	1.16963e-05	1.76485
Actb	actin, beta	-0.748287	8.82372e-09	0.59531				Mfsd7b	major facilitator superfamily domain containing 7B	0.81916	1.60359e-05	1.76438
Tysnd1	trypsin domain containing 1	-0.748233	0.000133227	0.595332				Klf7	Kruppel-like factor 7 (ubiquitous)	0.818919	2.1032e-07	1.76408
Gm6204	predicted gene 6204	-0.74814	3.45427e-05	0.595371				Thap2	THAP domain containing, apoptosis associated protein 2	0.818806	0.00032825	1.76395
Hras	Harvey rat sarcoma virus oncogene	-0.747631	3.28271e-05	0.595581				Dmtf1	cyclin D binding myb-like transcription factor 1	0.818639	3.96198e-06	1.76374
Mrpl2	mitochondrial ribosomal protein L2	-0.74763	7.52096e-05	0.595581				Serac1	serine active site containing 1	0.818134	9.00886e-05	1.76312
Mogat2	monoacylglycerol O-acyltransferase 2	-0.747043	0.00596112	0.595824				Kitl	kit ligand	0.817411	1.71535e-09	1.76224
Nr2f6	nuclear receptor subfamily 2, group F, member 6	-0.746739	0.000364293	0.595949				Myt1l	myelin transcription factor 1-like	0.816405	0.00740937	1.76101
Mrpl23-ps1	mitichondrial ribosomal protein L23, pseudogene 1	-0.746497	0.00826963	0.596049				mt-Nd2	mitochondrially encoded NADH dehydrogenase 2	0.815085	6.50958e-10	1.7594
Nfe2	nuclear factor, erythroid derived 2	-0.745608	0.0185165	0.596416				Abca1	ATP-binding cassette, sub-family A (ABC1), member 1	0.815059	1.92317e-08	1.75937
Dmrt1	doublesex and mab-3 related transcription factor 1	-0.745291	0.000421958	0.596547				Rbm46	RNA binding motif protein 46	0.814585	3.18445e-07	1.75879
Prdx2	peroxiredoxin 2	-0.74497	7.11678e-09	0.59668				Lig4	ligase IV, DNA, ATP-dependent	0.8145	0.000304639	1.75869
Doc2a	double C2, alpha	-0.744721	0.0139243	0.596783				Slc30a4	solute carrier family 30 (zinc transporter), member 4	0.814478	5.35257e-06	1.75866
Arhgdig	Rho GDP dissociation inhibitor (GDI) gamma	-0.744662	0.000625364	0.596808				Fam199x	family with sequence similarity 199, X-linked	0.813141	2.7678e-05	1.75703
Slc2a1	solute carrier family 2 (facilitated glucose transporter), member 1	-0.744444	7.7069e-05	0.596898				Firre	functional intergenic repeating RNA element	0.813086	2.24493e-05	1.75697
Dact3	dishevelled-binding antagonist of beta-catenin 3	-0.744358	3.57936e-05	0.596933				Strn3	striatin, calmodulin binding protein 3	0.813066	1.40318e-06	1.75694
Cox7b	cytochrome c oxidase subunit VIIb	-0.744035	1.73288e-06	0.597067				Fancm	Fanconi anemia, complementation group M	0.812963	3.39599e-06	1.75682
Snrnp25	small nuclear ribonucleoprotein 25 (U11/U12)	-0.742436	4.14234e-05	0.597729				C030037D09Rik	RIKEN cDNA C030037D09 gene	0.812149	0.0369924	1.75583
Rpl19-ps11	ribosomal protein L19, pseudogene 11	-0.742381	3.49449e-07	0.597752				Taok1	TAO kinase 1	0.811926	2.70749e-08	1.75555
Arl6ip4	ADP-ribosylation factor-like 6 interacting protein 4	-0.741664	5.55012e-05	0.598049				Ids	iduronate 2-sulfatase	0.811544	2.42608e-07	1.75509
Foxo6	forkhead box O6	-0.741622	0.0218296	0.598067				Zfp583	zinc finger protein 583	0.811054	1.46893e-05	1.75449
Npdc1	neural proliferation, differentiation and control 1	-0.741493	3.74315e-05	0.59812				Prrg1	proline rich Gla (G-carboxyglutamic acid) 1	0.810699	0.00101976	1.75406
Dnajb3	DnaJ heat shock protein family (Hsp40) member B3	-0.741296	0.0352253	0.598202				Zfp951	zinc finger protein 951	0.810141	4.88281e-05	1.75338
Cox4i1	cytochrome c oxidase subunit IV isoform 1	-0.74122	1.33521e-07	0.598233				Gm37515	predicted gene, 37515	0.809579	0.0148664	1.7527
Sec61g	SEC61, gamma subunit	-0.741144	1.08242e-06	0.598265				Foxn3	forkhead box N3	0.808714	3.17045e-05	1.75165
Pth1r	parathyroid hormone 1 receptor	-0.74113	9.65486e-05	0.598271				AI838599	expressed sequence AI838599	0.808502	0.0279462	1.75139
Hspa8	heat shock protein 8	-0.739915	6.52379e-09	0.598775				Synpo2	synaptopodin 2	0.807908	0.00173018	1.75067
Egln2	egl-9 family hypoxia-inducible factor 2	-0.739671	3.57291e-05	0.598876				Ube3a	ubiquitin protein ligase E3A	0.807865	1.49817e-08	1.75062
Tinagl1	tubulointerstitial nephritis antigen-like 1	-0.739556	0.000479464	0.598924				Hyal1	hyaluronoglucosaminidase 1	0.807555	0.00944616	1.75024
Sox8	SRY (sex determining region Y)-box 8	-0.739223	0.0389396	0.599062				Rps6ka3	ribosomal protein S6 kinase polypeptide 3	0.807293	5.27541e-11	1.74992
Cuta	cutA divalent cation tolerance homolog	-0.73881	3.58603e-06	0.599233				Far1	fatty acyl CoA reductase 1	0.807281	1.00303e-07	1.74991
Foxh1	forkhead box H1	-0.738764	0.0179042	0.599253				Zfp711	zinc finger protein 711	0.806647	8.78563e-06	1.74914
Rps14	ribosomal protein S14	-0.738434	2.91245e-08	0.59939				Micu3	mitochondrial calcium uptake family, member 3	0.806438	0.000934088	1.74889
Rsph1	radial spoke head 1 homolog (Chlamydomonas)	-0.738358	0.0121643	0.599421				Gm37090	predicted gene, 37090	0.806324	0.000875734	1.74875
Rplp0	ribosomal protein, large, P0	-0.738115	3.27627e-08	0.599522				Baz2a	bromodomain adjacent to zinc finger domain, 2A	0.804524	3.07472e-08	1.74657
Ndufaf3	NADH dehydrogenase (ubiquinone) 1 alpha subcomplex, assembly factor 3	-0.738071	0.0033403	0.599541				Fktn	fukutin	0.803818	7.31113e-06	1.74572
Gm7027	predicted gene 7027	-0.738041	0.000127177	0.599553				Lin28b	lin-28 homolog B (C. elegans)	0.803272	2.87417e-06	1.74505
N4bp3	NEDD4 binding protein 3	-0.737665	0.00365783	0.599709				Herc2	HECT and RLD domain containing E3 ubiquitin protein ligase 2	0.803078	4.15012e-07	1.74482
Gcat	glycine C-acetyltransferase (2-amino-3-ketobutyrate-coenzyme A ligase)	-0.737234	0.000118901	0.599888				Kdm5a	lysine (K)-specific demethylase 5A	0.801832	2.06937e-08	1.74331
Myh14	myosin, heavy polypeptide 14	-0.737133	0.00731564	0.59993				Olfml2a	olfactomedin-like 2A	0.801492	0.00484164	1.7429
Rpl19	ribosomal protein L19	-0.737076	2.29916e-06	0.599954				Etnk1	ethanolamine kinase 1	0.801296	9.70472e-10	1.74267
Ogfr	opioid growth factor receptor	-0.736554	1.34191e-06	0.600171				Hormad1	HORMA domain containing 1	0.800293	5.56558e-06	1.74145
Macrod1	MACRO domain containing 1	-0.736232	0.0086707	0.600305				Cacna1d	calcium channel, voltage-dependent, L type, alpha 1D subunit	0.800102	1.68865e-07	1.74122
Akt1s1	AKT1 substrate 1 (proline-rich)	-0.735835	0.000289503	0.600471				Mef2a	myocyte enhancer factor 2A	0.799321	5.66545e-09	1.74028
Top1mt	DNA topoisomerase 1, mitochondrial	-0.735791	0.000663916	0.600489				Gabrb1	gamma-aminobutyric acid (GABA) A receptor, subunit beta 1	0.799014	0.000107172	1.73991
Tmem205	transmembrane protein 205	-0.735604	0.000490022	0.600567				Kif18a	kinesin family member 18A	0.797549	3.98668e-06	1.73815
Gm3571	predicted gene 3571	-0.735464	0.0309422	0.600625				Kansl1l	KAT8 regulatory NSL complex subunit 1-like	0.797503	5.86282e-06	1.73809
Ccdc22	coiled-coil domain containing 22	-0.735287	0.0213975	0.600699				Tppp	tubulin polymerization promoting protein	0.796798	0.000640675	1.73724
Fzd2	frizzled class receptor 2	-0.735164	3.61071e-06	0.60075				Gbp7	guanylate binding protein 7	0.796306	0.0119278	1.73665
Dnajc30	DnaJ heat shock protein family (Hsp40) member C30	-0.735095	0.000403077	0.600778				Guf1	GUF1 homolog, GTPase	0.79606	1.08531e-05	1.73635
Atg101	autophagy related 101	-0.734268	3.22541e-05	0.601123				Boll	bol, boule-like (Drosophila)	0.795969	0.000643682	1.73624
Smad6	SMAD family member 6	-0.733824	0.00561011	0.601308				Tead1	TEA domain family member 1	0.795897	3.99368e-09	1.73616
Gm19426	predicted gene, 19426	-0.733693	0.0181545	0.601363				Ppp1r12b	protein phosphatase 1, regulatory (inhibitor) subunit 12B	0.795882	5.40254e-07	1.73614
Crb3	crumbs family member 3	-0.732898	0.0217356	0.601694				Ralgapb	Ral GTPase activating protein, beta subunit (non-catalytic)	0.795482	2.89051e-07	1.73566
Stmn1	stathmin 1	-0.732821	1.29626e-09	0.601726				Zfp40	zinc finger protein 40	0.794401	0.000206308	1.73436
Pfkl	phosphofructokinase, liver, B-type	-0.732167	3.09374e-07	0.601999				BC022960	cDNA sequence BC022960	0.794335	4.08716e-05	1.73428
Tspo	translocator protein	-0.732122	0.00127351	0.602018				Zfp612	zinc finger protein 612	0.793934	4.27125e-06	1.7338
Pin4	protein (peptidyl-prolyl cis/trans isomerase) NIMA-interacting, 4 (parvulin)	-0.732048	0.00101256	0.602049				Gm773	predicted gene 773	0.793827	0.0171184	1.73367
Igsf8	immunoglobulin superfamily, member 8	-0.731849	0.000573583	0.602132				Dgke	diacylglycerol kinase, epsilon	0.793761	1.30408e-05	1.73359
Rps10-ps2	ribosomal protein S10, pseudogene 2	-0.731738	0.00868453	0.602178				Slc25a42	solute carrier family 25, member 42	0.793385	7.38138e-07	1.73314
Uqcrh	ubiquinol-cytochrome c reductase hinge protein	-0.731093	4.5644e-09	0.602447				Ythdf3	YTH domain family 3	0.792662	2.14229e-08	1.73227
Lrfn4	leucine rich repeat and fibronectin type III domain containing 4	-0.731084	0.00168182	0.602451				Pkd1	polycystic kidney disease 1 homolog	0.792453	2.50485e-07	1.73202
Dpysl2	dihydropyrimidinase-like 2	-0.73073	6.66019e-08	0.602599				Wdfy3	WD repeat and FYVE domain containing 3	0.792448	6.11113e-08	1.73201
Pfn1	profilin 1	-0.729561	1.32757e-07	0.603087				Rfx3	regulatory factor X, 3 (influences HLA class II expression)	0.792273	3.15678e-06	1.7318
Gm6863	predicted gene 6863	-0.729316	9.87731e-07	0.60319				Emx2os	Emx2 opposite strand/antisense transcript (non-protein coding)	0.791487	7.4027e-07	1.73086
Ctsz	cathepsin Z	-0.728979	8.1631e-08	0.603331				Adgrv1	adhesion G protein-coupled receptor V1	0.791382	0.0099352	1.73073
Rpl5	ribosomal protein L5	-0.728625	1.70326e-08	0.603479				Epm2aip1	EPM2A (laforin) interacting protein 1	0.791303	2.31182e-07	1.73064
Cdc37	cell division cycle 37	-0.728231	2.04987e-06	0.603643				4732440D04Rik	RIKEN cDNA 4732440D04 gene	0.790677	0.040722	1.72989
Zfp593	zinc finger protein 593	-0.728209	0.00173018	0.603653				Med12l	mediator complex subunit 12-like	0.789827	9.24946e-05	1.72887
Ndufa5	NADH dehydrogenase (ubiquinone) 1 alpha subcomplex, 5	-0.727979	9.58736e-07	0.603749				Kat6b	K(lysine) acetyltransferase 6B	0.789427	4.01739e-09	1.72839
Lzts2	leucine zipper, putative tumor suppressor 2	-0.727475	0.000660731	0.60396				Gabpb2	GA repeat binding protein, beta 2	0.789101	1.29516e-09	1.728
Rps15a-ps7	ribosomal protein S15A, pseudogene 7	-0.727321	0.000539693	0.604025				Zfp809	zinc finger protein 809	0.789046	0.000770519	1.72793
Gm9803	predicted gene 9803	-0.727291	0.0441301	0.604037				D330041H03Rik	RIKEN cDNA D330041H03 gene	0.788843	9.28674e-06	1.72769
Tmem107	transmembrane protein 107	-0.727035	0.000787687	0.604144				Mbtd1	mbt domain containing 1	0.788828	1.02461e-08	1.72767
Gpr27	G protein-coupled receptor 27	-0.726859	0.00241091	0.604218				Rab39	RAB39, member RAS oncogene family	0.788807	0.0198173	1.72765
Ccdc102a	coiled-coil domain containing 102A	-0.726225	0.00163713	0.604483				Unc13c	unc-13 homolog C (C. elegans)	0.788504	0.0346916	1.72728
RP24-545I11.1		-0.726175	0.00493075	0.604505				Fam179b	family with sequence similarity 179, member B	0.788342	7.44781e-06	1.72709
Spint2	serine protease inhibitor, Kunitz type 2	-0.725818	7.50712e-07	0.604654				Gm14698	predicted gene 14698	0.788263	2.71282e-05	1.72699
Rps12l1	ribosomal protein S12-like 1	-0.72564	0.0343623	0.604729				Gm17131	predicted gene 17131	0.78743	0.00130702	1.726
Erp29	endoplasmic reticulum protein 29	-0.725423	2.84661e-08	0.60482				Dennd4a	DENN/MADD domain containing 4A	0.787206	1.69076e-05	1.72573
Cdkn2d	cyclin-dependent kinase inhibitor 2D (p19, inhibits CDK4)	-0.725364	5.25913e-05	0.604844				Zfp53	zinc finger protein 53	0.7865	0.00161299	1.72488
Fkbp2	FK506 binding protein 2	-0.725305	5.2089e-05	0.604869				Cdk12	cyclin-dependent kinase 12	0.785412	1.16639e-07	1.72358
Rnaseh2a	ribonuclease H2, large subunit	-0.724972	2.63382e-06	0.605009				Dopey1	dopey family member 1	0.785033	1.33104e-06	1.72313
Shfm1	split hand/foot malformation (ectrodactyly) type 1	-0.72487	6.89073e-07	0.605052				Efcab5	EF-hand calcium binding domain 5	0.784766	0.0479272	1.72281
Myeov2	myeloma overexpressed 2	-0.724816	4.92493e-06	0.605074				Ern1	endoplasmic reticulum (ER) to nucleus signalling 1	0.784715	4.78378e-07	1.72275
Snrpa	small nuclear ribonucleoprotein polypeptide A	-0.724668	1.12161e-05	0.605136				Itpr1	inositol 1,4,5-trisphosphate receptor 1	0.782725	4.87574e-08	1.72038
Tfap2c	transcription factor AP-2, gamma	-0.72443	0.0265229	0.605236				Zfp948	zinc finger protein 948	0.782649	0.00205159	1.72029
Pold1	polymerase (DNA directed), delta 1, catalytic subunit	-0.724203	0.000355327	0.605331				Tmed5	transmembrane emp24 protein transport domain containing 5	0.782148	5.07943e-05	1.71969
Eno1	enolase 1, alpha non-neuron	-0.723345	1.44414e-08	0.605691				Sik2	salt inducible kinase 2	0.781585	3.47281e-06	1.71902
Nthl1	nth (endonuclease III)-like 1 (E.coli)	-0.723022	0.00141911	0.605827				Gm16835	predicted gene, 16835	0.781	0.0295151	1.71832
L1td1	LINE-1 type transposase domain containing 1	-0.721172	0.00713067	0.606605				Ttbk2	tau tubulin kinase 2	0.780872	1.32378e-06	1.71817
Dact2	dishevelled-binding antagonist of beta-catenin 2	-0.721146	0.00320892	0.606615				Agbl3	ATP/GTP binding protein-like 3	0.780055	0.000354264	1.7172
Sssca1	Sjogren's syndrome/scleroderma autoantigen 1 homolog (human)	-0.720966	0.0028155	0.606691				Med13l	mediator complex subunit 13-like	0.77944	1.10838e-07	1.71646
Sepw1	selenoprotein W, muscle 1	-0.720896	6.13991e-08	0.60672				Zfp936	zinc finger protein 936	0.779175	0.0282843	1.71615
Vegfb	vascular endothelial growth factor B	-0.720644	0.000465161	0.606826				Son	Son DNA binding protein	0.779108	8.0527e-09	1.71607
Gm12481	predicted gene 12481	-0.720169	0.00129199	0.607026				Pde3b	phosphodiesterase 3B, cGMP-inhibited	0.779031	2.83691e-06	1.71598
Rpsa-ps2	ribosomal protein SA, pseudogene 2	-0.719951	0.0309023	0.607118				C130012C08Rik	RIKEN cDNA C130012C08 gene	0.778835	0.0388131	1.71575
Mpnd	MPN domain containing	-0.719868	5.61764e-06	0.607153				Adnp	activity-dependent neuroprotective protein	0.778532	0.0309417	1.71538
D8Ertd738e	DNA segment, Chr 8, ERATO Doi 738, expressed	-0.719668	8.36897e-05	0.607237				Slc35f1	solute carrier family 35, member F1	0.778524	0.00594564	1.71537
Ssbp4	single stranded DNA binding protein 4	-0.71929	0.00427647	0.607396				Kctd12b	potassium channel tetramerisation domain containing 12b	0.778285	0.00107592	1.71509
Gm15920	predicted gene 15920	-0.719194	0.0024684	0.607437				Caprin2	caprin family member 2	0.778168	2.84476e-07	1.71495
Rpp21	ribonuclease P 21 subunit	-0.719172	0.00053514	0.607446				Cep162	centrosomal protein 162	0.778072	2.64436e-05	1.71484
Pkm	pyruvate kinase, muscle	-0.718068	1.7176e-08	0.607911				Senp7	SUMO1/sentrin specific peptidase 7	0.777424	1.02805e-05	1.71407
Rsph9	radial spoke head 9 homolog (Chlamydomonas)	-0.718008	0.0307854	0.607936				Ankrd52	ankyrin repeat domain 52	0.777015	9.8793e-09	1.71358
Ndufb8	NADH dehydrogenase (ubiquinone) 1 beta subcomplex 8	-0.717819	4.19152e-06	0.608016				Clk4	CDC like kinase 4	0.776481	1.83874e-05	1.71295
Atp6v1f	ATPase, H+ transporting, lysosomal V1 subunit F	-0.717712	1.17863e-05	0.608061				Chic1	cysteine-rich hydrophobic domain 1	0.775944	6.82859e-05	1.71231
Mfsd5	major facilitator superfamily domain containing 5	-0.717409	0.000168704	0.608189				Mbd4	methyl-CpG binding domain protein 4	0.77588	3.96198e-06	1.71223
4933415A04Rik	RIKEN cDNA 4933415A04 gene	-0.717382	0.0133172	0.6082				Bdp1	B double prime 1, subunit of RNA polymerase III transcription initiation factor IIIB	0.775442	2.29916e-06	1.71171
Cox5b	cytochrome c oxidase subunit Vb	-0.717334	2.20373e-05	0.60822				Cntln	centlein, centrosomal protein	0.77541	1.63053e-06	1.71168
Ptrf	polymerase I and transcript release factor	-0.71657	5.79074e-07	0.608542				Zfp52	zinc finger protein 52	0.774856	0.0220207	1.71102
Rpl27	ribosomal protein L27	-0.716499	4.8734e-05	0.608573				CN725425	cDNA sequence CN725425	0.774809	0.00169215	1.71096
Pkdcc	protein kinase domain containing, cytoplasmic	-0.714371	2.05005e-05	0.609471				Lats1	large tumor suppressor	0.774692	1.09791e-06	1.71082
Syp	synaptophysin	-0.713942	0.0235527	0.609652				Zfp605	zinc finger protein 605	0.774568	0.000771752	1.71068
Fkbp4	FK506 binding protein 4	-0.713428	6.41753e-08	0.609869				Cenpf	centromere protein F	0.774307	3.11606e-06	1.71037
Pkmyt1	protein kinase, membrane associated tyrosine/threonine 1	-0.713289	0.00157592	0.609928				Abcc9	ATP-binding cassette, sub-family C (CFTR/MRP), member 9	0.773998	0.00118644	1.71
Ttyh1	tweety family member 1	-0.713053	0.0025803	0.610028				Ccnl1	cyclin L1	0.773827	4.81674e-05	1.7098
Lrrn2	leucine rich repeat protein 2, neuronal	-0.712277	0.00759004	0.610356				Luc7l2	LUC7-like 2 (S. cerevisiae)	0.773686	2.15143e-09	1.70963
Gap43	growth associated protein 43	-0.711623	0.0209183	0.610633				Chrna7	cholinergic receptor, nicotinic, alpha polypeptide 7	0.772159	0.0129154	1.70782
Eif3f	eukaryotic translation initiation factor 3, subunit F	-0.711336	7.02279e-08	0.610754				Rps6kb1	ribosomal protein S6 kinase, polypeptide 1	0.772142	1.97801e-07	1.7078
Bex2	brain expressed X-linked 2	-0.711272	5.61764e-06	0.610781				Tert	telomerase reverse transcriptase	0.772059	7.82711e-05	1.70771
Sdf2l1	stromal cell-derived factor 2-like 1	-0.711215	0.000718507	0.610806				Usf3	upstream transcription factor family member 3	0.772048	3.32091e-07	1.70769
Tufm	Tu translation elongation factor, mitochondrial	-0.710866	6.05896e-06	0.610953				Mbnl2	muscleblind-like 2	0.771869	1.54752e-05	1.70748
Tpm3	tropomyosin 3, gamma	-0.710768	2.0909e-05	0.610995				Adgrg2	adhesion G protein-coupled receptor G2	0.771854	0.00551958	1.70746
Mad2l2	MAD2 mitotic arrest deficient-like 2	-0.710623	0.00036395	0.611056				Celf2	CUGBP, Elav-like family member 2	0.771776	3.73358e-07	1.70737
Flywch2	FLYWCH family member 2	-0.710371	0.0198848	0.611163				Chuk	conserved helix-loop-helix ubiquitous kinase	0.771677	9.37425e-08	1.70725
Shb	src homology 2 domain-containing transforming protein B	-0.710208	0.00246614	0.611232				Dennd1b	DENN/MADD domain containing 1B	0.770891	2.3752e-06	1.70632
Gm1840	predicted gene 1840	-0.709906	0.0118111	0.61136				Fgd4	FYVE, RhoGEF and PH domain containing 4	0.770878	4.19552e-06	1.70631
Eif3g	eukaryotic translation initiation factor 3, subunit G	-0.70957	3.36821e-05	0.611502				Zfp619	zinc finger protein 619	0.77053	0.00796677	1.7059
2310011J03Rik	RIKEN cDNA 2310011J03 gene	-0.709322	4.68905e-05	0.611607				Lrch2	leucine-rich repeats and calponin homology (CH) domain containing 2	0.770474	4.89491e-06	1.70583
Gm13835	predicted gene 13835	-0.70865	6.02663e-05	0.611893				Cpeb2	cytoplasmic polyadenylation element binding protein 2	0.770179	6.28355e-06	1.70548
Tmub1	transmembrane and ubiquitin-like domain containing 1	-0.708292	0.00724375	0.612044				Aff4	AF4/FMR2 family, member 4	0.769619	2.70989e-08	1.70482
Gm8203	predicted pseudogene 8203	-0.708272	3.24335e-05	0.612053				E330013P04Rik	RIKEN cDNA E330013P04 gene	0.769227	2.10809e-05	1.70436
Lgals1	lectin, galactose binding, soluble 1	-0.707785	8.1631e-08	0.61226				Gm16023	predicted gene 16023	0.768724	0.00845595	1.70376
2010107E04Rik	RIKEN cDNA 2010107E04 gene	-0.707525	3.18445e-07	0.61237				Fam63b	family with sequence similarity 63, member B	0.768522	7.56678e-07	1.70352
Phlda3	pleckstrin homology like domain, family A, member 3	-0.707187	0.000573639	0.612513				Cntrl	centriolin	0.768101	4.19152e-06	1.70303
Rpl10a-ps1	ribosomal protein L10A, pseudogene 1	-0.706612	2.03869e-07	0.612758				Cntn4	contactin 4	0.767988	1.64544e-05	1.70289
Sh3bgrl3	SH3 domain binding glutamic acid-rich protein-like 3	-0.706564	8.0328e-07	0.612778				Cntnap5a	contactin associated protein-like 5A	0.767499	0.0171777	1.70232
Actg1	actin, gamma, cytoplasmic 1	-0.706279	5.39906e-09	0.612899				Gls	glutaminase	0.767327	5.33317e-06	1.70211
Anp32b-ps1	Bacidic (leucine-rich) nuclear phosphoprotein 32 family, member B, pseudogene 1	-0.706216	0.0426139	0.612926				Pabpc4l	poly(A) binding protein, cytoplasmic 4-like	0.767255	0.000476743	1.70203
Aldh16a1	aldehyde dehydrogenase 16 family, member A1	-0.70592	0.000449733	0.613052				Gm19410	predicted gene, 19410	0.766869	0.0229205	1.70157
Aven	apoptosis, caspase activation inhibitor	-0.70541	0.000251791	0.613268				RP23-60P23.9		0.766649	0.0334863	1.70131
Krt7	keratin 7	-0.705201	5.66774e-06	0.613357				Otud4	OTU domain containing 4	0.766502	1.2838e-08	1.70114
RP24-335A22.6		-0.7052	0.0358384	0.613358				Dync2h1	dynein cytoplasmic 2 heavy chain 1	0.766042	8.61685e-05	1.7006
Prelid1	PRELI domain containing 1	-0.705191	1.52909e-06	0.613361				Zkscan7	zinc finger with KRAB and SCAN domains 7	0.765031	0.000194966	1.69941
Tubb4b	tubulin, beta 4B class IVB	-0.705128	3.18445e-07	0.613388				Sptbn5	spectrin beta, non-erythrocytic 5	0.763807	0.00303926	1.69797
Stub1	STIP1 homology and U-Box containing protein 1	-0.705016	4.15012e-07	0.613436				Abcc5	ATP-binding cassette, sub-family C (CFTR/MRP), member 5	0.76356	4.91338e-06	1.69767
Creld2	cysteine-rich with EGF-like domains 2	-0.703752	4.32899e-06	0.613973				Srrm2	serine/arginine repetitive matrix 2	0.763378	5.37354e-09	1.69746
Ubxn1	UBX domain protein 1	-0.703522	8.78563e-06	0.614071				Trappc8	trafficking protein particle complex 8	0.762933	3.33415e-06	1.69694
Mrps26	mitochondrial ribosomal protein S26	-0.703418	0.000108096	0.614115				Cd2ap	CD2-associated protein	0.762385	6.35884e-09	1.69629
Acbd6	acyl-Coenzyme A binding domain containing 6	-0.70319	0.000155388	0.614213				Mid1	midline 1	0.762179	0.000136061	1.69605
Mrps21	mitochondrial ribosomal protein S21	-0.702614	7.94737e-06	0.614458				Itch	itchy, E3 ubiquitin protein ligase	0.762168	4.89228e-08	1.69604
Gemin7	gem (nuclear organelle) associated protein 7	-0.702488	4.70303e-05	0.614511				Plscr4	phospholipid scramblase 4	0.761962	0.0106798	1.6958
Fhl3	four and a half LIM domains 3	-0.702383	0.00253756	0.614556				Xlr	X-linked lymphocyte-regulated	0.761034	0.00173448	1.6947
Hint2	histidine triad nucleotide binding protein 2	-0.702114	0.000496152	0.614671				Smek2	SMEK homolog 2, suppressor of mek1 (Dictyostelium)	0.760658	2.8992e-07	1.69426
Gpsm3	G-protein signalling modulator 3 (AGS3-like, C. elegans)	-0.701929	0.02692	0.61475				Raph1	Ras association (RalGDS/AF-6) and pleckstrin homology domains 1	0.760469	9.37425e-08	1.69404
Ptov1	prostate tumor over expressed gene 1	-0.701854	1.16446e-05	0.614782				Acer3	alkaline ceramidase 3	0.760018	5.21594e-06	1.69351
Rrp9	RRP9, small subunit (SSU) processome component, homolog (yeast)	-0.701782	0.00193818	0.614812				Lrrcc1	leucine rich repeat and coiled-coil domain containing 1	0.759922	2.20153e-05	1.6934
Fmnl1	formin-like 1	-0.70136	0.0304626	0.614992				Ppp4r4	protein phosphatase 4, regulatory subunit 4	0.759609	1.35692e-06	1.69303
Trp53i13	transformation related protein 53 inducible protein 13	-0.701169	0.00384751	0.615074				Unc13b	unc-13 homolog B (C. elegans)	0.759557	6.3608e-06	1.69297
Myl6	myosin, light polypeptide 6, alkali, smooth muscle and non-muscle	-0.70034	6.6959e-08	0.615427				Lrch3	leucine-rich repeats and calponin homology (CH) domain containing 3	0.759246	1.51918e-06	1.69261
Cuedc2	CUE domain containing 2	-0.699163	1.18382e-06	0.615929				Esf1	ESF1 nucleolar pre-rRNA processing protein homolog	0.759124	4.47016e-08	1.69246
Snta1	syntrophin, acidic 1	-0.698734	0.00427647	0.616113				Pdik1l	PDLIM1 interacting kinase 1 like	0.759042	5.66774e-06	1.69237
Lyz2	lysozyme 2	-0.698656	0.00701815	0.616146				F8	coagulation factor VIII	0.75901	0.00538688	1.69233
Zfp219	zinc finger protein 219	-0.698524	0.00198433	0.616202				Nupl1	nucleoporin like 1	0.757767	2.74642e-08	1.69087
Rps12-ps4	ribosomal protein S12, pseudogene 4	-0.697823	0.0307652	0.616502				Clk1	CDC-like kinase 1	0.757532	2.16535e-05	1.6906
1110038F14Rik	RIKEN cDNA 1110038F14 gene	-0.697795	0.000154204	0.616514				Plekhm3	pleckstrin homology domain containing, family M, member 3	0.757513	2.20656e-05	1.69057
Lgals7	lectin, galactose binding, soluble 7	-0.697526	0.000306675	0.616629				Rabgap1l	RAB GTPase activating protein 1-like	0.757481	2.87417e-06	1.69054
2810025M15Rik	RIKEN cDNA 2810025M15 gene	-0.697315	7.49902e-06	0.616719				4930524B15Rik	RIKEN cDNA 4930524B15 gene	0.757382	0.00397278	1.69042
Rps17	ribosomal protein S17	-0.697119	5.78658e-08	0.616803				Srsf11	serine/arginine-rich splicing factor 11	0.75666	2.25205e-07	1.68957
Ndufa11	NADH dehydrogenase (ubiquinone) 1 alpha subcomplex 11	-0.696851	4.25624e-06	0.616917				Fpgt	fucose-1-phosphate guanylyltransferase	0.756522	0.000207786	1.68941
Prkcdbp	protein kinase C, delta binding protein	-0.696684	0.00247642	0.616989				Stum	mechanosensory transduction mediator	0.756305	5.87803e-06	1.68916
Zfp580	zinc finger protein 580	-0.696472	0.00787941	0.617079				Vps13c	vacuolar protein sorting 13C	0.755593	5.37688e-07	1.68833
Epn1	epsin 1	-0.696109	4.53886e-05	0.617235				Luzp1	leucine zipper protein 1	0.755428	1.74684e-06	1.68813
Cbarp	calcium channel, voltage-dependent, beta subunit associated regulatory protein	-0.695757	0.00120595	0.617385				Ppfibp1	PTPRF interacting protein, binding protein 1 (liprin beta 1)	0.755112	1.397e-06	1.68776
Rilpl1	Rab interacting lysosomal protein-like 1	-0.69529	0.00096284	0.617585				Dhtkd1	dehydrogenase E1 and transketolase domain containing 1	0.754854	5.43495e-06	1.68746
Rpl36a	ribosomal protein L36A	-0.69522	1.13707e-06	0.617615				Huwe1	HECT, UBA and WWE domain containing 1	0.754311	1.75953e-08	1.68683
Bok	BCL2-related ovarian killer	-0.695015	0.000357085	0.617703				Cacna2d1	calcium channel, voltage-dependent, alpha2/delta subunit 1	0.753325	0.0017586	1.68567
Rpl37a	ribosomal protein L37a	-0.694955	1.11355e-06	0.617729				Golgb1	golgi autoantigen, golgin subfamily b, macrogolgin 1	0.75317	5.93921e-06	1.68549
Gata2	GATA binding protein 2	-0.694886	0.000762038	0.617758				Herc1	HECT and RLD domain containing E3 ubiquitin protein ligase family member 1	0.752673	2.43368e-07	1.68491
Ccdc107	coiled-coil domain containing 107	-0.69339	0.00574175	0.618399				Chd9	chromodomain helicase DNA binding protein 9	0.752138	7.28955e-07	1.68429
Atpif1	ATPase inhibitory factor 1	-0.693071	3.56055e-06	0.618536				3000002C10Rik	RIKEN cDNA 3000002C10 gene	0.75201	0.00682193	1.68414
Slc39a4	solute carrier family 39 (zinc transporter), member 4	-0.692391	0.0267907	0.618827				Zfp382	zinc finger protein 382	0.751975	0.0264111	1.6841
Rpl39-ps	ribosomal protein L39, pseudogene	-0.692232	4.62293e-06	0.618896				Sema6d	sema domain, transmembrane domain (TM), and cytoplasmic domain, (semaphorin) 6D	0.751917	6.88852e-08	1.68403
Hspe1	heat shock protein 1 (chaperonin 10)	-0.691469	3.58414e-06	0.619223				Atf7	activating transcription factor 7	0.751112	8.26456e-07	1.68309
Tspan4	tetraspanin 4	-0.689933	1.24473e-05	0.619882				Ints6	integrator complex subunit 6	0.750951	1.67177e-07	1.6829
Gm10080	predicted gene 10080	-0.689359	0.0367239	0.620129				Atl3	atlastin GTPase 3	0.750909	2.41006e-07	1.68285
Yif1b	Yip1 interacting factor homolog B (S. cerevisiae)	-0.689315	0.00130778	0.620148				D130040H23Rik	RIKEN cDNA D130040H23 gene	0.750831	0.0154958	1.68276
Ppp2r3d	protein phosphatase 2 (formerly 2A), regulatory subunit B'', delta	-0.68905	0.000675083	0.620262				Tab3	TGF-beta activated kinase 1/MAP3K7 binding protein 3	0.750817	2.1939e-07	1.68275
Rhox5	reproductive homeobox 5	-0.688522	1.91145e-06	0.620489				Ccser2	coiled-coil serine rich 2	0.750791	1.11355e-06	1.68272
Mydgf	myeloid derived growth factor	-0.688123	1.70982e-05	0.620661				Zfp976	zinc finger protein 976	0.750557	0.00517953	1.68244
Mfsd12	major facilitator superfamily domain containing 12	-0.687655	0.000934105	0.620862				Gcc2	GRIP and coiled-coil domain containing 2	0.750075	5.1537e-07	1.68188
Il11ra1	interleukin 11 receptor, alpha chain 1	-0.687354	0.0012172	0.620992				Dnm1l	dynamin 1-like	0.749835	7.46433e-09	1.6816
Mrpl14	mitochondrial ribosomal protein L14	-0.687277	0.00256457	0.621025				Gnpda2	glucosamine-6-phosphate deaminase 2	0.749649	4.2394e-05	1.68138
Fcgrt	Fc receptor, IgG, alpha chain transporter	-0.687063	5.66774e-06	0.621117				Hook3	hook microtubule tethering protein 3	0.749248	1.64645e-06	1.68092
Fam174b	family with sequence similarity 174, member B	-0.687037	0.01199	0.621128				Exoc5	exocyst complex component 5	0.749215	4.63316e-06	1.68088
Gm9755	predicted pseudogene 9755	-0.686953	0.00216658	0.621165				2610028E06Rik	RIKEN cDNA 2610028E06 gene	0.749161	0.000203902	1.68081
Rps3a1	ribosomal protein S3A1	-0.686911	2.33157e-06	0.621182				Fam76b	family with sequence similarity 76, member B	0.748956	8.01241e-06	1.68058
Gm2000	predicted gene 2000	-0.686062	5.01861e-06	0.621548				Zfp882	zinc finger protein 882	0.748128	0.00481199	1.67961
Atox1	antioxidant 1 copper chaperone	-0.685976	3.87843e-06	0.621585				Pbrm1	polybromo 1	0.747841	2.84735e-08	1.67928
Rps24	ribosomal protein S24	-0.685781	2.4166e-08	0.621669				Ltn1	listerin E3 ubiquitin protein ligase 1	0.74775	6.5701e-07	1.67917
Atp5j2	ATP synthase, H+ transporting, mitochondrial F0 complex, subunit F2	-0.685581	2.13083e-07	0.621755				Ints2	integrator complex subunit 2	0.747002	2.62927e-07	1.6783
Grwd1	glutamate-rich WD repeat containing 1	-0.685347	2.30322e-05	0.621856				Zbtb4	zinc finger and BTB domain containing 4	0.746702	6.53204e-05	1.67795
Hhex	hematopoietically expressed homeobox	-0.68514	0.0156177	0.621946				Plxna2	plexin A2	0.746622	1.22712e-06	1.67786
Rcc2	regulator of chromosome condensation 2	-0.683991	5.4709e-05	0.622441				Gm15446	predicted gene 15446	0.746026	0.0431301	1.67717
Gm5526	predicted pseudogene 5526	-0.683101	0.0424298	0.622825				Zfp398	zinc finger protein 398	0.745854	5.32685e-06	1.67697
Rpl3	ribosomal protein L3	-0.683037	4.3709e-07	0.622853				Papolg	poly(A) polymerase gamma	0.745604	4.11718e-06	1.67668
Rpl32	ribosomal protein L32	-0.682772	1.13188e-07	0.622967				Sned1	sushi, nidogen and EGF-like domains 1	0.745499	0.000152084	1.67655
Mrps28	mitochondrial ribosomal protein S28	-0.682603	0.00660691	0.62304				Srek1	splicing regulatory glutamine/lysine-rich protein 1	0.744757	1.74069e-06	1.67569
Oaz1	ornithine decarboxylase antizyme 1	-0.682245	2.69954e-06	0.623195				Gpr155	G protein-coupled receptor 155	0.744714	0.0166936	1.67564
Dnph1	2'-deoxynucleoside 5'-phosphate N-hydrolase 1	-0.681932	0.00409582	0.62333				Pcdh17	protocadherin 17	0.7442	0.00251796	1.67504
Ptgis	prostaglandin I2 (prostacyclin) synthase	-0.681553	0.000263742	0.623494				Ankrd17	ankyrin repeat domain 17	0.743691	6.87641e-08	1.67445
2310036O22Rik	RIKEN cDNA 2310036O22 gene	-0.680686	2.66716e-05	0.623869				Macf1	microtubule-actin crosslinking factor 1	0.743684	1.26486e-07	1.67445
Slc9a3r2	solute carrier family 9 (sodium/hydrogen exchanger), member 3 regulator 2	-0.679556	6.88443e-05	0.624358				Reps2	RALBP1 associated Eps domain containing protein 2	0.743637	0.000210559	1.67439
Pdlim4	PDZ and LIM domain 4	-0.678516	0.000585532	0.624807				Adam1a	a disintegrin and metallopeptidase domain 1a	0.743182	0.0489193	1.67386
Tsen34	tRNA splicing endonuclease subunit 34	-0.678384	0.000236009	0.624865				Dnal1	dynein, axonemal, light chain 1	0.743009	0.000133227	1.67366
Ccdc12	coiled-coil domain containing 12	-0.678259	0.000385534	0.624919				Slc15a2	solute carrier family 15 (H+/peptide transporter), member 2	0.74289	0.0453865	1.67353
Serf1	small EDRK-rich factor 1	-0.678121	0.000302431	0.624979				Gbp9	guanylate-binding protein 9	0.742349	0.0124833	1.6729
Ranbp1	RAN binding protein 1	-0.677883	2.70302e-05	0.625082				Dusp11	dual specificity phosphatase 11 (RNA/RNP complex 1-interacting)	0.741989	1.08388e-06	1.67248
Marcksl1	MARCKS-like 1	-0.677668	9.57948e-06	0.625175				Gm21781	predicted gene, 21781	0.741932	0.000364057	1.67241
Map7d1	MAP7 domain containing 1	-0.677509	2.20251e-05	0.625244				Rb1cc1	RB1-inducible coiled-coil 1	0.741532	1.69442e-06	1.67195
Mapk13	mitogen-activated protein kinase 13	-0.677362	0.000587001	0.625307				Kcnq1ot1	KCNQ1 overlapping transcript 1	0.741388	0.000186866	1.67178
Cmss1	cms small ribosomal subunit 1	-0.676982	0.00135526	0.625472				Adamts3	a disintegrin-like and metallopeptidase (reprolysin type) with thrombospondin type 1 motif, 3	0.741292	0.0374951	1.67167
Ppib	peptidylprolyl isomerase B	-0.676854	5.88643e-08	0.625528				Mdm4	transformed mouse 3T3 cell double minute 4	0.740769	3.97304e-07	1.67107
Mvk	mevalonate kinase	-0.676591	0.000934088	0.625642				Adarb1	adenosine deaminase, RNA-specific, B1	0.740188	1.60222e-05	1.67039
9130401M01Rik	RIKEN cDNA 9130401M01 gene	-0.676493	0.00199673	0.625684				Poln	DNA polymerase N	0.739862	0.00854439	1.67002
Ninj1	ninjurin 1	-0.676064	0.00340869	0.62587				Mbd5	methyl-CpG binding domain protein 5	0.739789	7.99202e-06	1.66993
Pih1d1	PIH1 domain containing 1	-0.67603	1.24441e-05	0.625885				Pfkfb2	6-phosphofructo-2-kinase/fructose-2,6-biphosphatase 2	0.739567	0.00106279	1.66967
Gm12338	predicted gene 12338	-0.675795	0.00689256	0.625987				Sema5a	sema domain, seven thrombospondin repeats (type 1 and type 1-like), transmembrane domain (TM) and short cytoplasmic domain, (semaphorin) 5A	0.739486	4.24212e-06	1.66958
Rps25-ps1	ribosomal protein S25, pseudogene 1	-0.675743	6.64932e-05	0.62601				Cbl	Casitas B-lineage lymphoma	0.739448	4.15012e-07	1.66954
Tmem256	transmembrane protein 256	-0.675426	1.54372e-05	0.626147				Wsb1	WD repeat and SOCS box-containing 1	0.739034	0.000143478	1.66906
Map1lc3a	microtubule-associated protein 1 light chain 3 alpha	-0.674895	0.000359781	0.626378				Eif2ak2	eukaryotic translation initiation factor 2-alpha kinase 2	0.739005	6.55852e-06	1.66902
Zfp444	zinc finger protein 444	-0.674797	0.00016449	0.62642				Sec31b	Sec31 homolog B (S. cerevisiae)	0.738877	0.00695013	1.66888
Rps15a-ps4	ribosomal protein S15A, pseudogene 4	-0.674702	0.017643	0.626462				Tank	TRAF family member-associated Nf-kappa B activator	0.738863	0.00013455	1.66886
Gpx7	glutathione peroxidase 7	-0.67461	0.000187798	0.626502				Dock9	dedicator of cytokinesis 9	0.738602	3.39508e-08	1.66856
Timm50	translocase of inner mitochondrial membrane 50	-0.674368	9.16171e-06	0.626607				Patl1	protein associated with topoisomerase II homolog 1 (yeast)	0.738226	9.87548e-07	1.66812
Nedd8	neural precursor cell expressed, developmentally down-regulated gene 8	-0.674262	5.4137e-07	0.626653				Gm37233	predicted gene, 37233	0.738211	0.00817433	1.66811
Ift27	intraflagellar transport 27	-0.674181	0.000538603	0.626688				Nabp1	nucleic acid binding protein 1	0.738135	1.03507e-05	1.66802
Gm9761	predicted gene 9761	-0.674165	0.0170115	0.626695				Magi2	membrane associated guanylate kinase, WW and PDZ domain containing 2	0.738132	3.3321e-05	1.66801
Cenpm	centromere protein M	-0.674153	0.00120212	0.6267				Tjp1	tight junction protein 1	0.737678	1.90104e-08	1.66749
Lsm2	LSM2 homolog, U6 small nuclear RNA and mRNA degradation associated	-0.673976	0.000324833	0.626777				Nsun3	NOL1/NOP2/Sun domain family member 3	0.737354	0.000246367	1.66711
Stab1	stabilin 1	-0.672476	2.86095e-05	0.627429				Epg5	ectopic P-granules autophagy protein 5 homolog (C. elegans)	0.737317	1.07839e-05	1.66707
Mrps34	mitochondrial ribosomal protein S34	-0.671804	0.00334623	0.627721				Zfp229	zinc finger protein 229	0.73725	6.89086e-05	1.66699
Gm13680	predicted gene 13680	-0.671779	3.25721e-05	0.627732				Cfap54	cilia and flagella associated protein 54	0.73716	0.00438257	1.66689
Sertad3	SERTA domain containing 3	-0.671363	0.000227294	0.627913				Zfp367	zinc finger protein 367	0.737113	7.96231e-05	1.66684
B3gnt8	UDP-GlcNAc:betaGal beta-1,3-N-acetylglucosaminyltransferase 8	-0.671272	0.0340843	0.627953				Wnk1	WNK lysine deficient protein kinase 1	0.737058	2.38997e-07	1.66677
Dapk3	death-associated protein kinase 3	-0.670997	0.00141298	0.628073				Socs4	suppressor of cytokine signaling 4	0.736231	1.86965e-05	1.66582
Penk	preproenkephalin	-0.670964	0.025708	0.628087				Carf	calcium response factor	0.735855	0.00019875	1.66538
Tmem88	transmembrane protein 88	-0.670138	0.0268763	0.628447				2610044O15Rik8	RIKEN cDNA 2610044O15 gene	0.735335	0.000499673	1.66478
Rpl27-ps3	ribosomal protein L27, pseudogene 3	-0.669788	0.000213097	0.628599				Rrm2b	ribonucleotide reductase M2 B (TP53 inducible)	0.73524	2.69671e-05	1.66467
Bcam	basal cell adhesion molecule	-0.669749	2.95076e-05	0.628616				Sphkap	SPHK1 interactor, AKAP domain containing	0.735059	0.00396956	1.66447
Clu	clusterin	-0.669589	1.63498e-06	0.628686				Atxn7	ataxin 7	0.735007	3.80716e-05	1.66441
1700027J19Rik	CDC42 effector protein (Rho GTPase binding) 5	-0.669517	0.00159915	0.628717				Ankrd16	ankyrin repeat domain 16	0.733548	0.000125517	1.66272
Tbcb	tubulin folding cofactor B	-0.669397	2.23601e-05	0.628769				Nemf	nuclear export mediator factor	0.733495	1.97158e-06	1.66266
Ifitm3	interferon induced transmembrane protein 3	-0.669186	0.000151188	0.628861				Mir17hg	Mir17 host gene (non-protein coding)	0.733194	0.000183223	1.66232
Gm9844	predicted pseudogene 9844	-0.66894	0.0189802	0.628968				Qk	quaking	0.732845	3.46665e-09	1.66191
Rpl23	ribosomal protein L23	-0.668781	2.07854e-06	0.629038				Helz2	helicase with zinc finger 2, transcriptional coactivator	0.731657	0.000131011	1.66054
Reep6	receptor accessory protein 6	-0.66847	0.0181132	0.629173				Ranbp2	RAN binding protein 2	0.730983	5.43689e-09	1.65977
Lsm10	U7 snRNP-specific Sm-like protein LSM10	-0.667614	0.00100504	0.629547				Bptf	bromodomain PHD finger transcription factor	0.730685	5.2656e-07	1.65943
Khk	ketohexokinase	-0.667594	0.00178693	0.629556				Cog5	component of oligomeric golgi complex 5	0.730649	3.22048e-05	1.65939
Nt5c	5',3'-nucleotidase, cytosolic	-0.66756	0.00164851	0.629571				Mob1b	MOB kinase activator 1B	0.730466	2.51017e-07	1.65917
Fbxo31	F-box protein 31	-0.667395	0.00116372	0.629643				Amn1	antagonist of mitotic exit network 1	0.729854	0.000252916	1.65847
Taf10	TATA-box binding protein associated factor 10	-0.667268	0.000175169	0.629698				Nos1	nitric oxide synthase 1, neuronal	0.72851	0.00076331	1.65693
Naca	nascent polypeptide-associated complex alpha polypeptide	-0.666194	5.34719e-07	0.630167				C1galt1	core 1 synthase, glycoprotein-N-acetylgalactosamine 3-beta-galactosyltransferase, 1	0.727803	1.71862e-06	1.65612
Gm13050	predicted gene 13050	-0.665808	0.0251786	0.630335				Bcl2l2	BCL2-like 2	0.727745	1.46717e-05	1.65605
Ada	adenosine deaminase	-0.665553	0.00942477	0.630447				Rsbn1l	round spermatid basic protein 1-like	0.72737	2.82758e-06	1.65562
Aqp5	aquaporin 5	-0.665497	0.0429373	0.630472				Psd3	pleckstrin and Sec7 domain containing 3	0.727081	1.56095e-05	1.65529
Bst2	bone marrow stromal cell antigen 2	-0.665274	0.000474979	0.630569				Trim66	tripartite motif-containing 66	0.726606	4.82175e-05	1.65474
Phgdh	3-phosphoglycerate dehydrogenase	-0.664555	4.31801e-06	0.630883				Zfp74	zinc finger protein 74	0.726506	0.000229692	1.65463
Atp5o	ATP synthase, H+ transporting, mitochondrial F1 complex, O subunit	-0.664502	5.84033e-06	0.630907				Ercc6l2	excision repair cross-complementing rodent repair deficiency, complementation group 6 like 2	0.725688	9.21233e-06	1.65369
Fbl	fibrillarin	-0.664501	0.000358607	0.630907				Kcnt1	potassium channel, subfamily T, member 1	0.725481	1.11355e-06	1.65345
Gnb2	guanine nucleotide binding protein (G protein), beta 2	-0.66445	9.27068e-06	0.630929				2810039B14Rik	RIKEN cDNA 2810039B14 gene	0.72395	0.0142633	1.6517
Rrp1	ribosomal RNA processing 1 homolog (S. cerevisiae)	-0.664186	2.86842e-06	0.631045				Rnf213	ring finger protein 213	0.723461	2.09525e-06	1.65114
Mpst	mercaptopyruvate sulfurtransferase	-0.66347	0.00122179	0.631358				Gm37607	predicted gene, 37607	0.723222	0.0182906	1.65086
Crabp2	cellular retinoic acid binding protein II	-0.663404	0.00143421	0.631387				Gm26905	predicted gene, 26905	0.722846	0.0234733	1.65043
Gm10263	predicted gene 10263	-0.662969	4.50429e-06	0.631577				Usp9x	ubiquitin specific peptidase 9, X chromosome	0.721875	8.77554e-08	1.64932
Sap18b	Sin3-associated polypeptide 18B	-0.662879	0.00691411	0.631617				Spin4	spindlin family, member 4	0.721696	0.0174962	1.64912
Gm10232	predicted pseudogene 10232	-0.662532	0.00106672	0.631768				Hivep2	human immunodeficiency virus type I enhancer binding protein 2	0.721215	0.00259023	1.64857
Pgk1	phosphoglycerate kinase 1	-0.661908	5.4083e-07	0.632042				Snx13	sorting nexin 13	0.720582	4.3708e-06	1.64785
Gm6969	predicted pseudogene 6969	-0.661716	0.000964896	0.632126				Zfp937	zinc finger protein 937	0.720572	0.00394365	1.64783
Ubald2	UBA-like domain containing 2	-0.661708	0.000726878	0.632129				Ptprd	protein tyrosine phosphatase, receptor type, D	0.720081	3.0327e-06	1.64727
Dppa2	developmental pluripotency associated 2	-0.661393	0.0378348	0.632267				Rc3h2	ring finger and CCCH-type zinc finger domains 2	0.71991	1.22962e-06	1.64708
Pelo	pelota homolog (Drosophila)	-0.661307	0.00125757	0.632305				Ccdc122	coiled-coil domain containing 122	0.71929	0.0259428	1.64637
Dppa5a	developmental pluripotency associated 5A	-0.660939	0.000553067	0.632466				1110002L01Rik	RIKEN cDNA 1110002L01 gene	0.718719	0.000184	1.64572
Commd5	COMM domain containing 5	-0.66093	0.000655296	0.63247				Ccnt2	cyclin T2	0.718479	3.49456e-06	1.64545
Gm9385	predicted pseudogene 9385	-0.660825	6.23759e-06	0.632516				Rufy2	RUN and FYVE domain-containing 2	0.718379	0.000136444	1.64533
Hexa	hexosaminidase A	-0.66077	2.44191e-06	0.632541				Slc25a27	solute carrier family 25, member 27	0.718057	0.00294715	1.64497
Cntfr	ciliary neurotrophic factor receptor	-0.660526	0.000685624	0.632647				Rapgef6	Rap guanine nucleotide exchange factor (GEF) 6	0.717842	9.99409e-07	1.64472
Rps7	ribosomal protein S7	-0.660508	3.71431e-05	0.632656				Wdr44	WD repeat domain 44	0.717477	7.7069e-05	1.6443
Sdhaf1	succinate dehydrogenase complex assembly factor 1	-0.660266	0.00708951	0.632762				Ap5m1	adaptor-related protein complex 5, mu 1 subunit	0.717345	0.000237465	1.64415
Bckdha	branched chain ketoacid dehydrogenase E1, alpha polypeptide	-0.660262	0.00022342	0.632763				Rps6ka6	ribosomal protein S6 kinase polypeptide 6	0.717036	1.55735e-05	1.6438
Gm6472	predicted pseudogene 6472	-0.66025	6.34773e-06	0.632769				Xrn1	5'-3' exoribonuclease 1	0.717012	2.02329e-06	1.64377
Rpl6l	ribosomal protein L6-like	-0.659947	0.0045199	0.632902				Zfp318	zinc finger protein 318	0.716295	1.68865e-07	1.64296
Coa3	cytochrome C oxidase assembly factor 3	-0.659916	2.10809e-05	0.632915				Stxbp5	syntaxin binding protein 5 (tomosyn)	0.716272	2.1417e-05	1.64293
B4galnt4	beta-1,4-N-acetyl-galactosaminyl transferase 4	-0.659831	0.000253619	0.632952				Megf9	multiple EGF-like-domains 9	0.716041	6.10902e-06	1.64267
Acy3	aspartoacylase (aminoacylase) 3	-0.659773	0.00829454	0.632978				Rnf17	ring finger protein 17	0.715996	1.969e-07	1.64262
Timm17b	translocase of inner mitochondrial membrane 17b	-0.659339	5.78734e-05	0.633168				Ino80d	INO80 complex subunit D	0.71554	5.84033e-06	1.6421
Cox14	cytochrome c oxidase assembly protein 14	-0.659172	0.00129587	0.633241				Zfp644	zinc finger protein 644	0.715379	3.42922e-07	1.64191
Psmb3	proteasome (prosome, macropain) subunit, beta type 3	-0.659049	9.84087e-06	0.633296				Prune2	prune homolog 2 (Drosophila)	0.714558	0.0328133	1.64098
Rpl30	ribosomal protein L30	-0.658492	2.30632e-07	0.63354				Ccdc173	coiled-coil domain containing 173	0.714231	0.0348242	1.64061
Rps6	ribosomal protein S6	-0.65818	2.00737e-07	0.633677				1700001L05Rik	RIKEN cDNA 1700001L05 gene	0.714166	0.00108503	1.64053
Slc22a18	solute carrier family 22 (organic cation transporter), member 18	-0.658164	0.0111576	0.633684				Mpp5	membrane protein, palmitoylated 5 (MAGUK p55 subfamily member 5)	0.713674	7.56568e-07	1.63998
Ssna1	SS nuclear autoantigen 1	-0.657065	9.14649e-06	0.634167				Senp8	SUMO/sentrin specific peptidase 8	0.713643	3.80716e-05	1.63994
Rpl10a	ribosomal protein L10A	-0.656676	0.000123443	0.634338				Kcnh6	potassium voltage-gated channel, subfamily H (eag-related), member 6	0.713044	0.0240398	1.63926
Ubb	ubiquitin B	-0.656067	1.11355e-06	0.634606				Zfp236	zinc finger protein 236	0.712642	2.20172e-06	1.6388
Adprh	ADP-ribosylarginine hydrolase	-0.655696	9.24946e-05	0.634769				Gm42732	predicted gene 42732	0.711996	0.0387482	1.63807
Ntmt1	N-terminal Xaa-Pro-Lys N-methyltransferase 1	-0.65544	0.000289248	0.634882				Atxn2	ataxin 2	0.711975	4.19552e-06	1.63805
Gaa	glucosidase, alpha, acid	-0.655287	0.00033016	0.634949				Mtdh	metadherin	0.711906	9.54058e-08	1.63797
Mrps24	mitochondrial ribosomal protein S24	-0.655259	0.00141911	0.634961				Gm53	predicted gene 53	0.711902	0.00723677	1.63796
Pin1	protein (peptidyl-prolyl cis/trans isomerase) NIMA-interacting 1	-0.655122	0.00120654	0.635022				Slc35a5	solute carrier family 35, member A5	0.711901	0.000484543	1.63796
Cnih2	cornichon family AMPA receptor auxiliary protein 2	-0.65409	0.0312763	0.635476				Hykk	hydroxylysine kinase 1	0.711842	0.00244558	1.63789
Plekho1	pleckstrin homology domain containing, family O member 1	-0.653809	0.000181013	0.6356				Rasal2	RAS protein activator like 2	0.71179	8.26249e-06	1.63784
Nxph3	neurexophilin 3	-0.653441	0.0127726	0.635762				Arid4a	AT rich interactive domain 4A (RBP1-like)	0.711207	0.000182072	1.63717
Imp3	IMP3, U3 small nucleolar ribonucleoprotein	-0.653431	0.000290102	0.635766				Acvr2a	activin receptor IIA	0.710901	5.5332e-05	1.63683
Smim24	small integral membrane protein 24	-0.653324	0.0384102	0.635814				Wdr47	WD repeat domain 47	0.71089	7.6945e-05	1.63681
Slc2a3	solute carrier family 2 (facilitated glucose transporter), member 3	-0.653208	0.00168182	0.635865				Slc4a8	solute carrier family 4 (anion exchanger), member 8	0.710489	0.00200372	1.63636
Ngfrap1	nerve growth factor receptor (TNFRSF16) associated protein 1	-0.653064	2.47446e-06	0.635928				Gm12840	predicted gene 12840	0.710277	0.0200434	1.63612
Gcsh	glycine cleavage system protein H (aminomethyl carrier)	-0.652676	1.72172e-05	0.636099				Adcy9	adenylate cyclase 9	0.709885	0.00116036	1.63567
Psmb4	proteasome (prosome, macropain) subunit, beta type 4	-0.652481	1.93844e-06	0.636185				Xlr4b	X-linked lymphocyte-regulated 4B	0.709831	0.000940841	1.63561
Cd63	CD63 antigen	-0.652173	6.18484e-07	0.636321				Zmym2	zinc finger, MYM-type 2	0.709739	3.34648e-07	1.63551
Ubtd1	ubiquitin domain containing 1	-0.651936	0.0151938	0.636426				Pkn2	protein kinase N2	0.708767	3.77666e-07	1.63441
Gm3837	predicted gene 3837	-0.651935	0.00211927	0.636426				Rasa2	RAS p21 protein activator 2	0.708707	3.61071e-06	1.63434
Ltbp4	latent transforming growth factor beta binding protein 4	-0.651698	0.000114065	0.636531				Manea	mannosidase, endo-alpha	0.708239	0.000103158	1.63381
Cnpy2	canopy FGF signaling regulator 2	-0.651012	2.21427e-06	0.636833				Zfp748	zinc finger protein 748	0.707931	0.000291203	1.63346
Pcbp1	poly(rC) binding protein 1	-0.650646	8.42435e-06	0.636995				Filip1l	filamin A interacting protein 1-like	0.707687	0.0023842	1.63318
Trnp1	TMF1-regulated nuclear protein 1	-0.650345	0.0336406	0.637128				Dst	dystonin	0.707638	1.1636e-07	1.63313
Tomm40	translocase of outer mitochondrial membrane 40 homolog (yeast)	-0.650201	0.00033016	0.637192				Kif20b	kinesin family member 20B	0.707613	1.59954e-05	1.6331
Uap1l1	UDP-N-acteylglucosamine pyrophosphorylase 1-like 1	-0.650155	0.00181382	0.637212				Pcm1	pericentriolar material 1	0.707523	5.84033e-06	1.633
Mvb12a	multivesicular body subunit 12A	-0.649929	0.000626774	0.637312				Mtf2	metal response element binding transcription factor 2	0.70742	1.69454e-06	1.63288
Fam132a	family with sequence similarity 132, member A	-0.649487	0.00102798	0.637507				2810429I04Rik	RIKEN cDNA 2810429I04 gene	0.706876	0.0176256	1.63227
Fkbp8	FK506 binding protein 8	-0.64928	0.000191998	0.637598				Tnrc6b	trinucleotide repeat containing 6b	0.706087	2.10232e-07	1.63137
Ndufa12	NADH dehydrogenase (ubiquinone) 1 alpha subcomplex, 12	-0.649247	0.00323354	0.637613				Tmx3	thioredoxin-related transmembrane protein 3	0.705757	4.5825e-05	1.631
Fdps	farnesyl diphosphate synthetase	-0.64844	2.7678e-05	0.63797				Abca5	ATP-binding cassette, sub-family A (ABC1), member 5	0.70535	0.000473293	1.63054
2010204K13Rik	RIKEN cDNA 2010204K13 gene	-0.647845	0.00463065	0.638233				Airn	antisense Igf2r RNA	0.70522	0.0131806	1.63039
Park7	Parkinson disease (autosomal recessive, early onset) 7	-0.647759	3.75654e-06	0.638271				Bbx	bobby sox homolog (Drosophila)	0.704742	1.05581e-06	1.62985
Usp2	ubiquitin specific peptidase 2	-0.64739	0.0125922	0.638434				Mtm1	X-linked myotubular myopathy gene 1	0.704685	0.00712518	1.62979
Zfp64	zinc finger protein 64	-0.647055	0.00823049	0.638583				Taf7l	TATA-box binding protein associated factor 7 like	0.703882	5.85676e-05	1.62888
Gm9794	predicted pseudogene 9794	-0.64686	1.55735e-05	0.638669				Ccdc158	coiled-coil domain containing 158	0.703829	0.000166853	1.62882
Fis1	fission, mitochondrial 1	-0.6467	4.12507e-06	0.63874				Rbm25	RNA binding motif protein 25	0.703824	3.69953e-08	1.62882
Rsl24d1	ribosomal L24 domain containing 1	-0.64657	2.71301e-05	0.638797				Atp8a1	ATPase, aminophospholipid transporter (APLT), class I, type 8A, member 1	0.703647	0.000168837	1.62862
Igfbp4	insulin-like growth factor binding protein 4	-0.646159	4.44236e-06	0.638979				Zbtb11	zinc finger and BTB domain containing 11	0.7034	2.1075e-05	1.62834
Klk8	kallikrein related-peptidase 8	-0.646142	0.00118644	0.638987				Ppp2r3a	protein phosphatase 2, regulatory subunit B'', alpha	0.702829	3.22672e-06	1.62769
Ino80b	INO80 complex subunit B	-0.645022	0.0317302	0.639483				Gm15800	predicted gene 15800	0.70235	1.05999e-05	1.62715
Slc25a1	solute carrier family 25 (mitochondrial carrier, citrate transporter), member 1	-0.644994	5.87154e-05	0.639496				Mtx3	metaxin 3	0.702338	0.000140418	1.62714
Usmg5	upregulated during skeletal muscle growth 5	-0.64467	0.000109254	0.639639				Per3	period circadian clock 3	0.702158	2.67004e-05	1.62694
Ackr3	atypical chemokine receptor 3	-0.644667	0.0416097	0.639641				2310035C23Rik	RIKEN cDNA 2310035C23 gene	0.701675	2.12405e-06	1.62639
Txnl4a	thioredoxin-like 4A	-0.644631	0.000132574	0.639656				Dleu2	deleted in lymphocytic leukemia, 2	0.701673	0.00236656	1.62639
Tm4sf5	transmembrane 4 superfamily member 5	-0.64423	0.00878851	0.639834				Terb2	telomere repeat binding bouquet formation protein 2	0.701645	0.00533263	1.62636
Ddx54	DEAD (Asp-Glu-Ala-Asp) box polypeptide 54	-0.644188	0.000726803	0.639853				Ppp1r12a	protein phosphatase 1, regulatory (inhibitor) subunit 12A	0.701634	3.66612e-06	1.62635
Atp9a	ATPase, class II, type 9A	-0.643395	0.000224915	0.640205				Cyld	CYLD lysine 63 deubiquitinase	0.701458	1.9352e-05	1.62615
Ndufc1	NADH dehydrogenase (ubiquinone) 1, subcomplex unknown, 1	-0.643331	0.00152641	0.640233				Tmf1	TATA element modulatory factor 1	0.701426	9.57948e-06	1.62611
B9d2	B9 protein domain 2	-0.643241	0.00995279	0.640273				Gria3	glutamate receptor, ionotropic, AMPA3 (alpha 3)	0.700116	0.000556641	1.62464
Dlx3	distal-less homeobox 3	-0.643052	0.0351473	0.640357				Cep97	centrosomal protein 97	0.698902	2.52159e-05	1.62327
Pkig	protein kinase inhibitor, gamma	-0.643047	9.61928e-05	0.640359				Mertk	c-mer proto-oncogene tyrosine kinase	0.698486	9.56093e-05	1.6228
Rpa2	replication protein A2	-0.642931	1.96477e-05	0.64041				Zc2hc1a	zinc finger, C2HC-type containing 1A	0.697353	2.08402e-05	1.62153
Mgat4b	mannoside acetylglucosaminyltransferase 4, isoenzyme B	-0.642351	1.9309e-05	0.640668				Ocrl	oculocerebrorenal syndrome of Lowe	0.696689	2.54975e-05	1.62078
Pold2	polymerase (DNA directed), delta 2, regulatory subunit	-0.642223	0.000702461	0.640725				Fam122b	family with sequence similarity 122, member B	0.696374	3.25721e-05	1.62043
Fam109a	family with sequence similarity 109, member A	-0.641879	0.00102644	0.640878				Orc4	origin recognition complex, subunit 4	0.695862	1.56784e-06	1.61985
Mdh2	malate dehydrogenase 2, NAD (mitochondrial)	-0.641504	1.61282e-06	0.641045				Zfp770	zinc finger protein 770	0.695824	2.08708e-05	1.61981
Extl1	exostoses (multiple)-like 1	-0.641501	0.0484581	0.641046				Polq	polymerase (DNA directed), theta	0.695538	0.00265555	1.61949
Lingo1	leucine rich repeat and Ig domain containing 1	-0.641107	0.00980448	0.641221				Garnl3	GTPase activating RANGAP domain-like 3	0.694092	0.000149252	1.61787
Cox7a2	cytochrome c oxidase subunit VIIa 2	-0.640827	9.7643e-06	0.641345				Ppig	peptidyl-prolyl isomerase G (cyclophilin G)	0.693724	5.54996e-07	1.61745
Acot1	acyl-CoA thioesterase 1	-0.640662	0.000599552	0.641418				Bach2	BTB and CNC homology, basic leucine zipper transcription factor 2	0.693206	0.000218511	1.61687
Rpl36al	ribosomal protein L36A-like	-0.640627	3.10959e-05	0.641434				Arhgap12	Rho GTPase activating protein 12	0.693034	2.85305e-06	1.61668
Fam173a	family with sequence similarity 173, member A	-0.640478	0.000135301	0.6415				Gpatch8	G patch domain containing 8	0.692955	4.84898e-07	1.61659
Higd2a	HIG1 domain family, member 2A	-0.640426	0.000123554	0.641523				B4galnt3	beta-1,4-N-acetyl-galactosaminyl transferase 3	0.692696	0.0405732	1.6163
Snai1	snail family zinc finger 1	-0.639711	0.022974	0.641842				Tmem161b	transmembrane protein 161B	0.69243	0.00165556	1.616
Snrpc	U1 small nuclear ribonucleoprotein C	-0.639561	0.000231189	0.641908				Map3k2	mitogen-activated protein kinase kinase kinase 2	0.691992	5.9638e-05	1.61551
Mrps16	mitochondrial ribosomal protein S16	-0.63858	2.68546e-05	0.642345				Mtmr6	myotubularin related protein 6	0.691876	9.22092e-06	1.61538
Wdr74	WD repeat domain 74	-0.638523	0.0365145	0.64237				Znrf3	zinc and ring finger 3	0.691366	2.03873e-05	1.61481
Dhrs3	dehydrogenase/reductase (SDR family) member 3	-0.638475	6.04448e-05	0.642391				Ccnt1	cyclin T1	0.691124	6.7643e-07	1.61454
Tmem41a	transmembrane protein 41a	-0.638426	0.000237266	0.642414				BC002059	cDNA sequence BC002059	0.690951	0.0206327	1.61435
Col9a2	collagen, type IX, alpha 2	-0.63764	0.000676239	0.642764				Gabra4	gamma-aminobutyric acid (GABA) A receptor, subunit alpha 4	0.69082	7.21548e-05	1.6142
Ran	RAN, member RAS oncogene family	-0.637588	1.47534e-06	0.642787				Peak1	pseudopodium-enriched atypical kinase 1	0.690717	2.24228e-06	1.61409
Nt5dc2	5'-nucleotidase domain containing 2	-0.637524	1.96241e-05	0.642815				Spopl	speckle-type POZ protein-like	0.690149	9.66906e-05	1.61345
Saysd1	SAYSVFN motif domain containing 1	-0.637285	0.00801634	0.642922				Sorbs2	sorbin and SH3 domain containing 2	0.690059	0.000133227	1.61335
Grn	granulin	-0.637202	2.08402e-05	0.642959				Kat6a	K(lysine) acetyltransferase 6A	0.689939	3.19607e-07	1.61322
Rps5	ribosomal protein S5	-0.637121	4.11307e-05	0.642995				Pcmtd2	protein-L-isoaspartate (D-aspartate) O-methyltransferase domain containing 2	0.689389	2.03654e-05	1.6126
Cd63-ps	CD63 antigen, pseudogene	-0.637024	0.0134333	0.643038				Qser1	glutamine and serine rich 1	0.689144	1.45409e-06	1.61233
Rpl17-ps10	ribosomal protein L17, pseudogene 10	-0.636355	0.0219685	0.643336				Smarcad1	SWI/SNF-related, matrix-associated actin-dependent regulator of chromatin, subfamily a, containing DEAD/H box 1	0.688236	7.3402e-07	1.61131
Spon2	spondin 2, extracellular matrix protein	-0.636303	0.0399058	0.643359				Xpnpep3	X-prolyl aminopeptidase 3, mitochondrial	0.687736	0.000119783	1.61075
Pfdn5	prefoldin 5	-0.636146	2.29916e-06	0.64343				Peg3	paternally expressed 3	0.687371	4.14009e-07	1.61035
Bag1	BCL2-associated athanogene 1	-0.636133	4.33888e-06	0.643436				Gm12940	predicted gene 12940	0.687345	0.00257053	1.61032
Rps16-ps2	ribosomal protein S16, pseudogene 2	-0.635695	8.03305e-05	0.643631				Kif1b	kinesin family member 1B	0.687021	4.9901e-06	1.60996
Calr	calreticulin	-0.635564	1.40337e-07	0.643689				Phf8	PHD finger protein 8	0.686872	1.87641e-05	1.60979
Mfge8	milk fat globule-EGF factor 8 protein	-0.63526	1.99083e-05	0.643825				BC003331	cDNA sequence BC003331	0.686794	2.2258e-05	1.6097
Mrpl36	mitochondrial ribosomal protein L36	-0.634961	0.00299372	0.643958				Trmt10a	tRNA methyltransferase 10A	0.686703	7.52345e-06	1.6096
Gm10297	predicted pseudogene 10297	-0.634917	0.0268775	0.643978				Rps6ka5	ribosomal protein S6 kinase, polypeptide 5	0.685967	8.00127e-05	1.60878
Alyref	Aly/REF export factor	-0.634753	3.25721e-05	0.644051				Vps13d	vacuolar protein sorting 13D	0.68552	1.47741e-05	1.60828
Ube2c	ubiquitin-conjugating enzyme E2C	-0.634183	0.000288107	0.644306				C330027C09Rik	RIKEN cDNA C330027C09 gene	0.685174	6.12343e-06	1.6079
Pelp1	proline, glutamic acid and leucine rich protein 1	-0.634135	0.00198056	0.644327				1700028E10Rik	RIKEN cDNA 1700028E10 gene	0.685128	0.0219685	1.60784
Gm6274	predicted gene 6274	-0.63396	0.0291215	0.644405				Pcdhga7	protocadherin gamma subfamily A, 7	0.684824	0.0206327	1.60751
Lyrm4	LYR motif containing 4	-0.633942	0.0101157	0.644413				Arhgap32	Rho GTPase activating protein 32	0.684588	3.09979e-06	1.60724
Engase	endo-beta-N-acetylglucosaminidase	-0.63378	0.0305578	0.644485				Setd7	SET domain containing (lysine methyltransferase) 7	0.684547	2.29916e-06	1.6072
Amdhd2	amidohydrolase domain containing 2	-0.633602	0.00474011	0.644565				Frem1	Fras1 related extracellular matrix protein 1	0.684513	6.11846e-05	1.60716
Ndufs8	NADH dehydrogenase (ubiquinone) Fe-S protein 8	-0.632906	0.000229626	0.644876				Zfp551	zinc fingr protein 551	0.684348	0.00735956	1.60698
Srsf9	serine/arginine-rich splicing factor 9	-0.632557	0.000148064	0.645032				Gm35339	predicted gene, 35339	0.68428	0.0489632	1.6069
Bad	BCL2-associated agonist of cell death	-0.632465	0.000820374	0.645073				Bmpr2	bone morphogenetic protein receptor, type II (serine/threonine kinase)	0.684032	5.3361e-05	1.60662
Fbxo6	F-box protein 6	-0.63188	0.0028166	0.645335				Sirt1	sirtuin 1	0.683853	2.793e-07	1.60642
Cisd1	CDGSH iron sulfur domain 1	-0.631842	0.000434588	0.645352				Majin	membrane anchored junction protein	0.683574	0.00101363	1.60611
Galnt6	UDP-N-acetyl-alpha-D-galactosamine:polypeptide N-acetylgalactosaminyltransferase 6	-0.631412	0.031745	0.645545				Lmntd2	lamin tail domain containing 2	0.683414	0.000528817	1.60594
Cndp2	CNDP dipeptidase 2 (metallopeptidase M20 family)	-0.631336	9.04816e-05	0.645578				Zfp563	zinc finger protein 563	0.682863	0.00399417	1.60532
Cep131	centrosomal protein 131	-0.631167	0.00077924	0.645654				Dpm1	dolichol-phosphate (beta-D) mannosyltransferase 1	0.682011	0.00152662	1.60437
Gm8730	predicted pseudogene 8730	-0.631122	0.0047702	0.645674				Dynlt1c	dynein light chain Tctex-type 1C	0.681471	0.00621658	1.60377
Rab26os	RAB26, member RAS oncogene family, opposite strand	-0.63096	0.0287134	0.645746				Zzef1	zinc finger, ZZ-type with EF hand domain 1	0.681409	5.62445e-06	1.60371
Arl2	ADP-ribosylation factor-like 2	-0.630934	0.000443516	0.645758				Mtr	5-methyltetrahydrofolate-homocysteine methyltransferase	0.681118	4.84204e-05	1.60338
Nsmce1	NSE1 homolog, SMC5-SMC6 complex component	-0.630794	8.75165e-05	0.645821				Gm20186	predicted gene, 20186	0.680855	0.00249784	1.60309
Fuom	fucose mutarotase	-0.630381	0.00854788	0.646006				Phyhipl	phytanoyl-CoA hydroxylase interacting protein-like	0.680707	0.0106707	1.60293
Cmc2	COX assembly mitochondrial protein 2	-0.630255	0.00088654	0.646062				Xlr3b	X-linked lymphocyte-regulated 3B	0.679745	0.00995203	1.60186
Tnnt1	troponin T1, skeletal, slow	-0.630163	0.000739356	0.646103				Arfgef1	ADP-ribosylation factor guanine nucleotide-exchange factor 1(brefeldin A-inhibited)	0.679614	9.05022e-07	1.60171
Ndufs3	NADH dehydrogenase (ubiquinone) Fe-S protein 3	-0.630056	0.000108916	0.646151				Fat4	FAT atypical cadherin 4	0.677163	4.33301e-06	1.59899
Rps25	ribosomal protein S25	-0.629866	1.44749e-06	0.646236				Frrs1l	ferric-chelate reductase 1 like	0.676988	0.0336048	1.5988
Hic1	hypermethylated in cancer 1	-0.629341	0.00307552	0.646472				Plch1	phospholipase C, eta 1	0.676682	0.0206189	1.59846
Agap3	ArfGAP with GTPase domain, ankyrin repeat and PH domain 3	-0.629142	0.000720123	0.646561				Slc23a2	solute carrier family 23 (nucleobase transporters), member 2	0.676518	3.03826e-07	1.59828
Npc2	Niemann-Pick type C2	-0.629097	5.50776e-06	0.646581				Sos1	son of sevenless homolog 1 (Drosophila)	0.676415	1.43418e-06	1.59816
Rpl9	ribosomal protein L9	-0.628952	1.00847e-06	0.646646				Parp4	poly (ADP-ribose) polymerase family, member 4	0.676197	0.0003783	1.59792
Dpy30	dpy-30, histone methyltransferase complex regulatory subunit	-0.628948	0.000733403	0.646648				Akap13	A kinase (PRKA) anchor protein 13	0.675637	1.45352e-06	1.5973
Eif3k	eukaryotic translation initiation factor 3, subunit K	-0.628848	1.36694e-06	0.646692				Suco	SUN domain containing ossification factor	0.674886	1.45003e-05	1.59647
Pmvk	phosphomevalonate kinase	-0.628672	0.000256056	0.646772				Usp34	ubiquitin specific peptidase 34	0.674873	7.74275e-07	1.59646
Pgam1	phosphoglycerate mutase 1	-0.628002	3.06341e-06	0.647072				Abi3bp	ABI gene family, member 3 (NESH) binding protein	0.674125	0.0447024	1.59563
Adprhl2	ADP-ribosylhydrolase like 2	-0.627921	0.000159873	0.647108				Dpy19l4	dpy-19-like 4 (C. elegans)	0.673663	1.33712e-05	1.59512
Ccdc3	coiled-coil domain containing 3	-0.62787	0.0375825	0.647131				Hace1	HECT domain and ankyrin repeat containing, E3 ubiquitin protein ligase 1	0.673577	1.47606e-05	1.59502
Sh3bgr	SH3-binding domain glutamic acid-rich protein	-0.627495	0.0317302	0.647299				Tcf4	transcription factor 4	0.673407	2.33643e-06	1.59483
Ndufa6	NADH dehydrogenase (ubiquinone) 1 alpha subcomplex, 6 (B14)	-0.627408	0.000118556	0.647338				Napg	N-ethylmaleimide sensitive fusion protein attachment protein gamma	0.672955	8.6034e-05	1.59434
Ndufb6	NADH dehydrogenase (ubiquinone) 1 beta subcomplex, 6	-0.62716	0.00121818	0.64745				Intu	inturned planar cell polarity protein	0.672919	0.00404082	1.5943
Klhdc4	kelch domain containing 4	-0.627069	0.000712719	0.64749				Frs2	fibroblast growth factor receptor substrate 2	0.672667	8.49247e-07	1.59402
Necab2	N-terminal EF-hand calcium binding protein 2	-0.626885	0.0169434	0.647573				Baz1a	bromodomain adjacent to zinc finger domain 1A	0.672307	0.000136165	1.59362
Bpgm	2,3-bisphosphoglycerate mutase	-0.626816	0.00564746	0.647604				Osgepl1	O-sialoglycoprotein endopeptidase-like 1	0.672291	0.00163676	1.5936
Shf	Src homology 2 domain containing F	-0.626746	0.00282474	0.647635				Hook1	hook microtubule tethering protein 1	0.672216	2.44854e-06	1.59352
Ptrhd1	peptidyl-tRNA hydrolase domain containing 1	-0.626541	0.0297245	0.647728				Rp2	retinitis pigmentosa 2 homolog	0.671616	0.000197396	1.59286
Mrto4	mRNA turnover 4, ribosome maturation factor	-0.625756	0.000106999	0.64808				Stk33	serine/threonine kinase 33	0.671566	0.0372092	1.5928
Ncln	nicalin	-0.625635	8.16258e-05	0.648135				Atxn7l1	ataxin 7-like 1	0.671408	0.00071184	1.59263
Rps8	ribosomal protein S8	-0.625352	8.32761e-06	0.648261				Mllt10	myeloid/lymphoid or mixed-lineage leukemia; translocated to, 10	0.671214	3.61071e-06	1.59241
Psmb6	proteasome (prosome, macropain) subunit, beta type 6	-0.624887	1.69843e-05	0.64847				Cyyr1	cysteine and tyrosine-rich protein 1	0.671157	0.0182727	1.59235
Rps4x	ribosomal protein S4, X-linked	-0.624725	6.99474e-07	0.648543				Slc16a4	solute carrier family 16 (monocarboxylic acid transporters), member 4	0.670808	0.00314295	1.59196
Gstk1	glutathione S-transferase kappa 1	-0.624519	0.0085544	0.648636				Klf8	Kruppel-like factor 8	0.670797	2.61093e-05	1.59195
Sys1	SYS1 Golgi-localized integral membrane protein homolog (S. cerevisiae)	-0.623918	0.000566745	0.648906				Atl1	atlastin GTPase 1	0.670677	0.00480668	1.59182
Eef1d	eukaryotic translation elongation factor 1 delta (guanine nucleotide exchange protein)	-0.623496	1.4572e-06	0.649096				Plxna4	plexin A4	0.67028	1.52437e-05	1.59138
Tmem120a	transmembrane protein 120A	-0.623231	0.00143843	0.649215				Zfp783	zinc finger protein 783	0.669559	0.000131229	1.59059
Rpl24	ribosomal protein L24	-0.623179	4.83355e-06	0.649239				Heatr5b	HEAT repeat containing 5B	0.669311	2.05167e-05	1.59031
Kdf1	keratinocyte differentiation factor 1	-0.623077	0.0350743	0.649285				Tcf20	transcription factor 20	0.669291	2.33501e-06	1.59029
Anapc13	anaphase promoting complex subunit 13	-0.623041	0.000591234	0.649301				Mastl	microtubule associated serine/threonine kinase-like	0.669285	0.000502901	1.59028
Crocc	ciliary rootlet coiled-coil, rootletin	-0.62239	0.00991411	0.649594				Nr1d2	nuclear receptor subfamily 1, group D, member 2	0.669227	5.54275e-06	1.59022
Gss	glutathione synthetase	-0.621668	0.000727415	0.649919				Slc5a3	solute carrier family 5 (inositol transporters), member 3	0.668881	0.000196966	1.58984
Tmem261	transmembrane protein 261	-0.621555	0.00335762	0.64997				Setd2	SET domain containing 2	0.667866	8.56318e-06	1.58872
Mrpl11	mitochondrial ribosomal protein L11	-0.621544	6.14998e-05	0.649975				Rmst	rhabdomyosarcoma 2 associated transcript (non-coding RNA)	0.667781	0.0303736	1.58863
Pycrl	pyrroline-5-carboxylate reductase-like	-0.621069	0.000274256	0.650189				Zdbf2	zinc finger, DBF-type containing 2	0.667673	0.010947	1.58851
Fam195b	family with sequence similarity 195, member B	-0.621025	4.62293e-06	0.650209				D3Ertd254e	DNA segment, Chr 3, ERATO Doi 254, expressed	0.667022	0.000153991	1.58779
Tfap4	transcription factor AP4	-0.620917	0.0054204	0.650258				Eml6	echinoderm microtubule associated protein like 6	0.666756	0.0287596	1.5875
Nudt1	nudix (nucleoside diphosphate linked moiety X)-type motif 1	-0.62087	0.000799746	0.650279				Arhgef12	Rho guanine nucleotide exchange factor (GEF) 12	0.666351	1.7981e-06	1.58705
Ddx49	DEAD (Asp-Glu-Ala-Asp) box polypeptide 49	-0.620592	0.000394986	0.650404				Slc4a4	solute carrier family 4 (anion exchanger), member 4	0.666239	0.00114327	1.58693
Polr2h	polymerase (RNA) II (DNA directed) polypeptide H	-0.620391	3.90587e-05	0.650495				Heca	hdc homolog, cell cycle regulator	0.665571	1.05322e-05	1.5862
Mien1	migration and invasion enhancer 1	-0.620384	0.00048038	0.650498				Atrn	attractin	0.665347	3.88116e-06	1.58595
Pcolce	procollagen C-endopeptidase enhancer protein	-0.62034	2.13257e-06	0.650518				Lama3	laminin, alpha 3	0.665167	0.0135927	1.58575
Gadd45gip1	growth arrest and DNA-damage-inducible, gamma interacting protein 1	-0.619897	0.00154037	0.650717				Wwp1	WW domain containing E3 ubiquitin protein ligase 1	0.664899	4.29715e-06	1.58546
Atp5g3	ATP synthase, H+ transporting, mitochondrial F0 complex, subunit C3 (subunit 9)	-0.619873	4.51169e-06	0.650728				Gsk3b	glycogen synthase kinase 3 beta	0.664889	1.83121e-06	1.58545
Anxa11	annexin A11	-0.619784	0.00843654	0.650768				Tgfbr1	transforming growth factor, beta receptor I	0.66481	1.21795e-05	1.58536
Twist1	twist basic helix-loop-helix transcription factor 1	-0.619716	0.0449469	0.650799				Sp3	trans-acting transcription factor 3	0.664727	3.23411e-06	1.58527
Rpusd3	RNA pseudouridylate synthase domain containing 3	-0.619716	0.0458077	0.650799				Cnksr2	connector enhancer of kinase suppressor of Ras 2	0.664654	0.00240776	1.58519
Gabarap	gamma-aminobutyric acid receptor associated protein	-0.619629	1.59844e-06	0.650838				Nup153	nucleoporin 153	0.664651	1.02001e-05	1.58518
Irf2bp1	interferon regulatory factor 2 binding protein 1	-0.619411	0.00121998	0.650937				Arglu1	arginine and glutamate rich 1	0.663018	2.3109e-05	1.58339
Gm6210	predicted gene 6210	-0.619256	0.0461214	0.651006				Emsy	EMSY, BRCA2-interacting transcriptional repressor	0.662282	0.000131211	1.58258
Anapc11	anaphase promoting complex subunit 11	-0.619126	0.000625771	0.651065				Stag2	stromal antigen 2	0.661985	2.85305e-06	1.58226
Chmp2a	charged multivesicular body protein 2A	-0.619041	6.14179e-05	0.651104				Acsm3	acyl-CoA synthetase medium-chain family member 3	0.661861	0.00539947	1.58212
Coro1a	coronin, actin binding protein 1A	-0.618305	0.0232655	0.651436				Kif5b	kinesin family member 5B	0.661735	7.76823e-07	1.58198
Gjb3	gap junction protein, beta 3	-0.618261	0.0331655	0.651456				Cep55	centrosomal protein 55	0.66144	0.000353366	1.58166
Exosc4	exosome component 4	-0.618258	0.00836637	0.651457				Sepsecs	Sep (O-phosphoserine) tRNA:Sec (selenocysteine) tRNA synthase	0.660743	0.000172669	1.5809
Pomp	proteasome maturation protein	-0.617978	3.93193e-06	0.651583				Calcrl	calcitonin receptor-like	0.660704	0.00243073	1.58085
Rpl10l	ribosomal protein L10-like	-0.617834	0.0256615	0.651649				Fam90a1b	family with sequence similarity 90, member A1B	0.660699	0.00414145	1.58085
Atp5l	ATP synthase, H+ transporting, mitochondrial F0 complex, subunit G	-0.6172	0.00121661	0.651935				Haus2	HAUS augmin-like complex, subunit 2	0.660597	7.57421e-05	1.58074
Pttg1	pituitary tumor-transforming gene 1	-0.61705	0.000203145	0.652003				Rbbp6	retinoblastoma binding protein 6	0.660117	1.31254e-06	1.58021
Gapdh	glyceraldehyde-3-phosphate dehydrogenase	-0.617042	4.3708e-06	0.652006				Mecp2	methyl CpG binding protein 2	0.660018	1.30696e-05	1.5801
Adad2	adenosine deaminase domain containing 2	-0.616944	0.0466222	0.652051				Setdb2	SET domain, bifurcated 2	0.659662	6.48893e-05	1.57971
Hscb	HscB iron-sulfur cluster co-chaperone	-0.616773	0.00593167	0.652128				Zdhhc20	zinc finger, DHHC domain containing 20	0.659574	1.08239e-05	1.57962
Hist1h1c	histone cluster 1, H1c	-0.616766	0.0415049	0.652131				Tpp2	tripeptidyl peptidase II	0.659511	1.92154e-05	1.57955
Pak4	p21 protein (Cdc42/Rac)-activated kinase 4	-0.616296	0.00264272	0.652344				D430042O09Rik	RIKEN cDNA D430042O09 gene	0.659503	0.000467719	1.57954
Pafah1b3	platelet-activating factor acetylhydrolase, isoform 1b, subunit 3	-0.615958	0.000189776	0.652497				Prdm11	PR domain containing 11	0.658829	3.74029e-06	1.5788
Hn1	hematological and neurological expressed sequence 1	-0.615425	5.01861e-06	0.652737				Taf4b	TATA-box binding protein associated factor 4b	0.658214	0.000201063	1.57813
Taldo1	transaldolase 1	-0.615415	1.72164e-05	0.652742				Cdkn1b	cyclin-dependent kinase inhibitor 1B	0.657379	6.30352e-07	1.57721
Hint1	histidine triad nucleotide binding protein 1	-0.614764	7.05632e-06	0.653037				Sox5	SRY (sex determining region Y)-box 5	0.657075	0.000117536	1.57688
Tdh	L-threonine dehydrogenase	-0.614743	0.0152929	0.653046				Mid2	midline 2	0.65701	0.00521945	1.57681
Rpl39l	ribosomal protein L39-like	-0.614692	0.00207386	0.653069				Alkbh8	alkB homolog 8, tRNA methyltransferase	0.65701	0.000103257	1.57681
Atp13a2	ATPase type 13A2	-0.614043	0.00411118	0.653363				Adrbk2	adrenergic receptor kinase, beta 2	0.656992	0.0036804	1.57679
Prdx4	peroxiredoxin 4	-0.613323	2.56559e-06	0.65369				Ankib1	ankyrin repeat and IBR domain containing 1	0.65685	5.72306e-06	1.57664
Gm10443	predicted pseudogene 10443	-0.613099	0.00254651	0.653791				Tiparp	TCDD-inducible poly(ADP-ribose) polymerase	0.656285	1.16963e-05	1.57602
2410015M20Rik	RIKEN cDNA 2410015M20 gene	-0.612817	0.000127814	0.653919				Tfrc	transferrin receptor	0.655795	4.82012e-06	1.57548
Cxxc5	CXXC finger 5	-0.612764	0.000715384	0.653943				Kbtbd7	kelch repeat and BTB (POZ) domain containing 7	0.655596	1.05733e-05	1.57527
Ahcy	S-adenosylhomocysteine hydrolase	-0.612555	0.00147205	0.654037				Gk5	glycerol kinase 5 (putative)	0.655511	0.000599413	1.57517
Rec8	REC8 meiotic recombination protein	-0.612385	3.3783e-05	0.654114				Dazl	deleted in azoospermia-like	0.65538	7.23711e-08	1.57503
Gm17018	predicted gene 17018	-0.612385	0.00203824	0.654115				Zfp37	zinc finger protein 37	0.655369	0.00439713	1.57502
Id3	inhibitor of DNA binding 3	-0.612	0.000356045	0.654289				Slc25a30	solute carrier family 25, member 30	0.655283	0.00156657	1.57493
Nabp2	nucleic acid binding protein 2	-0.611323	0.00146344	0.654596				Zfp963	zinc finger protein 963	0.654993	0.0130805	1.57461
Rara	retinoic acid receptor, alpha	-0.611299	0.00194338	0.654607				Stam	signal transducing adaptor molecule (SH3 domain and ITAM motif) 1	0.654864	3.68516e-05	1.57447
Vamp5	vesicle-associated membrane protein 5	-0.611163	0.0410014	0.654669				Ptpn13	protein tyrosine phosphatase, non-receptor type 13	0.654513	6.78533e-06	1.57408
Eif3b	eukaryotic translation initiation factor 3, subunit B	-0.610946	6.6576e-06	0.654767				Zfp65	zinc finger protein 65	0.654192	0.000660151	1.57373
Cox7c	cytochrome c oxidase subunit VIIc	-0.610636	0.000660151	0.654908				G2e3	G2/M-phase specific E3 ubiquitin ligase	0.654077	6.19674e-05	1.57361
Nxt1	NTF2-related export protein 1	-0.610039	0.00127403	0.655179				Hs6st2	heparan sulfate 6-O-sulfotransferase 2	0.653481	1.25198e-05	1.57296
Ruvbl2	RuvB-like protein 2	-0.609973	0.000504242	0.655209				Pum2	pumilio RNA-binding family member 2	0.653264	2.87808e-06	1.57272
Adrm1	adhesion regulating molecule 1	-0.609483	0.00342391	0.655432				Haus6	HAUS augmin-like complex, subunit 6	0.653114	0.000100817	1.57256
Tnfaip2	tumor necrosis factor, alpha-induced protein 2	-0.608719	0.0387697	0.655779				Hipk3	homeodomain interacting protein kinase 3	0.652619	2.06633e-06	1.57202
Spata24	spermatogenesis associated 24	-0.608678	0.00854163	0.655797				Naa15	N(alpha)-acetyltransferase 15, NatA auxiliary subunit	0.652441	4.13353e-06	1.57183
Rnaset2a	ribonuclease T2A	-0.608659	0.0310615	0.655806				Oxsm	3-oxoacyl-ACP synthase, mitochondrial	0.651948	0.00462785	1.57129
Phc2	polyhomeotic-like 2 (Drosophila)	-0.608468	5.28752e-05	0.655893				Ubr1	ubiquitin protein ligase E3 component n-recognin 1	0.651787	4.768e-05	1.57111
Puf60	poly-U binding splicing factor 60	-0.608445	6.11846e-05	0.655903				Zfp932	zinc finger protein 932	0.651652	0.0259876	1.57097
Tex19.1	testis expressed gene 19.1	-0.60833	2.27962e-05	0.655956				Fndc3a	fibronectin type III domain containing 3A	0.651572	5.19396e-05	1.57088
Tmem119	transmembrane protein 119	-0.608272	0.00601211	0.655982				Zfyve16	zinc finger, FYVE domain containing 16	0.651407	1.10557e-05	1.5707
Cbr3	carbonyl reductase 3	-0.608238	0.0484972	0.655997				Ireb2	iron responsive element binding protein 2	0.651106	3.96198e-06	1.57037
Sf3a2	splicing factor 3a, subunit 2	-0.608205	0.00524609	0.656012				Zfp811	zinc finger protein 811	0.650598	0.0160838	1.56982
Abt1	activator of basal transcription 1	-0.607862	0.00260015	0.656168				Acss2	acyl-CoA synthetase short-chain family member 2	0.649539	0.00145807	1.56867
Mrpl41	mitochondrial ribosomal protein L41	-0.607239	0.000879335	0.656452				Zfx	zinc finger protein X-linked	0.649118	4.60578e-06	1.56821
St3gal3	ST3 beta-galactoside alpha-2,3-sialyltransferase 3	-0.607232	0.000775858	0.656455				Klhl23	kelch-like 23	0.648842	3.93193e-06	1.56791
Eid2	EP300 interacting inhibitor of differentiation 2	-0.607156	0.00620735	0.656489				Nrg1	neuregulin 1	0.6485	0.0226763	1.56754
Dohh	deoxyhypusine hydroxylase/monooxygenase	-0.606812	0.0121674	0.656646				Ubxn2a	UBX domain protein 2A	0.648447	0.000263482	1.56748
Agpat4	1-acylglycerol-3-phosphate O-acyltransferase 4 (lysophosphatidic acid acyltransferase, delta)	-0.606543	0.00320892	0.656769				Atp11a	ATPase, class VI, type 11A	0.648273	2.86097e-06	1.56729
Acy1	aminoacylase 1	-0.606195	0.0014512	0.656927				Smcr8	Smith-Magenis syndrome chromosome region, candidate 8 homolog (human)	0.647028	4.4613e-05	1.56594
Gm10269	predicted gene 10269	-0.60618	0.0303776	0.656934				Gm3608	predicted gene 3608	0.64686	0.02218	1.56576
Shisa4	shisa family member 4	-0.605999	0.0053536	0.657016				Pggt1b	protein geranylgeranyltransferase type I, beta subunit	0.646071	0.000639568	1.5649
Rps26-ps1	ribosomal protein S26, pseudogene 1	-0.605868	0.00396956	0.657076				Clasp2	CLIP associating protein 2	0.645981	1.36656e-05	1.5648
Aldoa	aldolase A, fructose-bisphosphate	-0.605855	3.3712e-05	0.657082				Ric1	RAB6A GEF complex partner 1	0.645825	1.30083e-05	1.56463
Wrap73	WD repeat containing, antisense to Trp73	-0.605435	0.0006296	0.657273				Mzf1	myeloid zinc finger 1	0.645206	0.0337337	1.56396
Hmgn1	high mobility group nucleosomal binding domain 1	-0.60533	5.39314e-06	0.657321				Zranb2	zinc finger, RAN-binding domain containing 2	0.644669	1.64443e-05	1.56338
Akr1b3	aldo-keto reductase family 1, member B3 (aldose reductase)	-0.605226	3.30396e-05	0.657368				Lipo3	lipase, member O3	0.644642	0.0203858	1.56335
Nat9	N-acetyltransferase 9 (GCN5-related, putative)	-0.604993	0.00120212	0.657475				Clca3a1	chloride channel accessory 3A1	0.644535	3.66693e-05	1.56324
Efemp2	epidermal growth factor-containing fibulin-like extracellular matrix protein 2	-0.604203	1.22498e-05	0.657835				Cfap69	cilia and flagella associated protein 69	0.643569	0.044766	1.56219
Mn1	meningioma 1	-0.604058	0.00114733	0.657901				Aff1	AF4/FMR2 family, member 1	0.643387	2.20153e-05	1.56199
Nudt18	nudix (nucleoside diphosphate linked moiety X)-type motif 18	-0.603862	0.0176614	0.65799				Herc6	hect domain and RLD 6	0.642613	0.0262638	1.56115
Cops6	COP9 signalosome subunit 6	-0.60371	0.000133227	0.65806				Ercc6	excision repair cross-complementing rodent repair deficiency, complementation group 6	0.64259	2.02153e-05	1.56113
Gng11	guanine nucleotide binding protein (G protein), gamma 11	-0.6037	0.00631028	0.658064				AW554918	expressed sequence AW554918	0.64189	0.000251675	1.56037
Creld1	cysteine-rich with EGF-like domains 1	-0.603678	0.00378874	0.658074				2610021A01Rik	RIKEN cDNA 2610021A01 gene	0.641506	0.000527296	1.55996
Tomm7	translocase of outer mitochondrial membrane 7 homolog (yeast)	-0.603648	0.000121147	0.658088				Spen	SPEN homolog, transcriptional regulator (Drosophila)	0.641095	0.000156754	1.55951
Gja4	gap junction protein, alpha 4	-0.602823	0.0102298	0.658464				Lin54	lin-54 homolog (C. elegans)	0.640492	0.00128862	1.55886
Acyp1	acylphosphatase 1, erythrocyte (common) type	-0.60224	0.0231806	0.65873				Erbin	Erbb2 interacting protein	0.64019	3.61364e-05	1.55853
Reep2	receptor accessory protein 2	-0.601837	0.00655929	0.658914				2810474O19Rik	RIKEN cDNA 2810474O19 gene	0.639911	2.78262e-05	1.55823
Ubtf	upstream binding transcription factor, RNA polymerase I	-0.60153	0.000105799	0.659055				Zfp609	zinc finger protein 609	0.639864	6.9272e-05	1.55818
Tex264	testis expressed gene 264	-0.6014	0.000143723	0.659114				Cpsf6	cleavage and polyadenylation specific factor 6	0.639635	3.1388e-05	1.55793
Dctn3	dynactin 3	-0.601383	0.00197386	0.659122				Deptor	DEP domain containing MTOR-interacting protein	0.639348	0.00937713	1.55762
Rnf126	ring finger protein 126	-0.601142	0.00987133	0.659232				Cdkl5	cyclin-dependent kinase-like 5	0.63918	0.00176321	1.55744
Med29	mediator complex subunit 29	-0.601076	0.00156733	0.659262				Ccdc50	coiled-coil domain containing 50	0.638922	3.21262e-05	1.55717
Nrxn2	neurexin II	-0.60099	0.0459686	0.659301				1810026B05Rik	RIKEN cDNA 1810026B05 gene	0.638611	0.00669944	1.55683
Samd14	sterile alpha motif domain containing 14	-0.600635	0.000130918	0.659464				Zc3h12b	zinc finger CCCH-type containing 12B	0.638315	0.00752178	1.55651
Map1s	microtubule-associated protein 1S	-0.600362	0.0153264	0.659588				Simc1	SUMO-interacting motifs containing 1	0.638248	0.00025592	1.55644
Rnf187	ring finger protein 187	-0.600229	3.19132e-05	0.659649				Cnot7	CCR4-NOT transcription complex, subunit 7	0.638159	0.000337611	1.55634
Dynll1	dynein light chain LC8-type 1	-0.599923	2.33501e-06	0.659789				Xylt1	xylosyltransferase 1	0.638004	0.000261313	1.55617
Cd320	CD320 antigen	-0.599903	7.64978e-05	0.659798				Catsper2	cation channel, sperm associated 2	0.637702	0.0126287	1.55585
Rpl14-ps1	ribosomal protein L14, pseudogene 1	-0.59983	4.72337e-06	0.659832				Csgalnact2	chondroitin sulfate N-acetylgalactosaminyltransferase 2	0.637017	0.000872527	1.55511
Bola3	bolA-like 3 (E. coli)	-0.599782	0.0259425	0.659854				Cramp1l	Crm, cramped-like (Drosophila)	0.636949	1.89579e-05	1.55504
Tcf3	transcription factor 3	-0.599724	0.00493097	0.65988				2810403A07Rik	RIKEN cDNA 2810403A07 gene	0.63674	0.000422227	1.55481
Rpl31-ps8	ribosomal protein L31, pseudogene 8	-0.599616	0.0255435	0.65993				Zbtb33	zinc finger and BTB domain containing 33	0.636442	1.39294e-05	1.55449
Psmb10	proteasome (prosome, macropain) subunit, beta type 10	-0.599539	0.0164444	0.659965				Zfp709	zinc finger protein 709	0.636351	0.00420672	1.55439
Psme2b	protease (prosome, macropain) activator subunit 2B	-0.59938	0.00276191	0.660037				Ect2	ect2 oncogene	0.636023	1.25198e-05	1.55404
Bloc1s1	biogenesis of lysosomal organelles complex-1, subunit 1	-0.599344	0.00358959	0.660054				Ttll7	tubulin tyrosine ligase-like family, member 7	0.636013	0.00646622	1.55403
Tpm2	tropomyosin 2, beta	-0.599335	0.000189753	0.660058				Pde5a	phosphodiesterase 5A, cGMP-specific	0.635479	0.0053874	1.55345
Scrn2	secernin 2	-0.599323	0.00194338	0.660063				Zfp618	zinc finger protein 618	0.63547	4.15989e-06	1.55344
Hmg20b	high mobility group 20B	-0.599258	0.00277807	0.660093				Secisbp2l	SECIS binding protein 2-like	0.635359	5.72851e-06	1.55332
Klf4	Kruppel-like factor 4 (gut)	-0.599096	0.0385377	0.660168				Golga1	golgi autoantigen, golgin subfamily a, 1	0.635134	0.00267381	1.55308
Lrfn1	leucine rich repeat and fibronectin type III domain containing 1	-0.599095	0.0278378	0.660168				Zfp326	zinc finger protein 326	0.634825	9.74728e-06	1.55275
Rps19bp1	ribosomal protein S19 binding protein 1	-0.599086	0.00239103	0.660172				Tulp4	tubby like protein 4	0.634507	3.00988e-06	1.55241
Rbmxl1	RNA binding motif protein, X-linked like-1	-0.598922	0.000113957	0.660247				Atxn3	ataxin 3	0.634486	0.0010678	1.55238
Guk1	guanylate kinase 1	-0.597914	0.00044552	0.660709				Zfp174	zinc finger protein 174	0.634126	0.00667882	1.552
Rps6-ps4	ribosomal protein S6, pseudogene 4	-0.597748	2.70496e-05	0.660785				Smc5	structural maintenance of chromosomes 5	0.634017	5.46539e-05	1.55188
Ap3b2	adaptor-related protein complex 3, beta 2 subunit	-0.597645	0.00830053	0.660832				Inca1	inhibitor of CDK, cyclin A1 interacting protein 1	0.633568	0.00879099	1.5514
Rpl17	ribosomal protein L17	-0.597631	1.25198e-05	0.660838				Kdm3a	lysine (K)-specific demethylase 3A	0.633292	6.3365e-06	1.5511
2010320M18Rik	RIKEN cDNA 2010320M18 gene	-0.597438	0.0129731	0.660927				Ing4	inhibitor of growth family, member 4	0.633165	0.0449469	1.55096
Ndufb2	NADH dehydrogenase (ubiquinone) 1 beta subcomplex, 2	-0.597145	0.000520061	0.661061				N6amt1	N-6 adenine-specific DNA methyltransferase 1 (putative)	0.633156	0.00269641	1.55095
Nxn	nucleoredoxin	-0.596989	5.7279e-05	0.661132				2700097O09Rik	RIKEN cDNA 2700097O09 gene	0.633074	0.00350369	1.55087
Ndufa3	NADH dehydrogenase (ubiquinone) 1 alpha subcomplex, 3	-0.596347	4.0792e-05	0.661427				Pkd2	polycystic kidney disease 2	0.633034	3.57936e-05	1.55082
St6galnac2	ST6 (alpha-N-acetyl-neuraminyl-2,3-beta-galactosyl-1,3)-N-acetylgalactosaminide alpha-2,6-sialyltransferase 2	-0.595931	0.0407239	0.661617				Mars2	methionine-tRNA synthetase 2 (mitochondrial)	0.632803	0.00964126	1.55057
Gm13127	predicted gene 13127	-0.595462	0.0159516	0.661832				Dclk2	doublecortin-like kinase 2	0.632755	5.92033e-05	1.55052
Fam19a5	family with sequence similarity 19, member A5	-0.595081	0.0322481	0.662007				Snx29	sorting nexin 29	0.632753	0.00670572	1.55052
Oaz1-ps	ornithine decarboxylase antizyme 1, pseudogene	-0.594482	0.00242885	0.662282				Pigb	phosphatidylinositol glycan anchor biosynthesis, class B	0.632702	0.00062909	1.55047
Brms1	breast cancer metastasis-suppressor 1	-0.594333	0.00182186	0.662351				R3hdm1	R3H domain containing 1	0.63251	2.57473e-06	1.55026
Gm10039	predicted pseudogene 10039	-0.593936	0.0464793	0.662533				Pou2f1	POU domain, class 2, transcription factor 1	0.632509	8.04284e-06	1.55026
Use1	unconventional SNARE in the ER 1 homolog (S. cerevisiae)	-0.593755	6.34861e-05	0.662616				Rnf111	ring finger 111	0.632457	0.000185812	1.5502
Tkt	transketolase	-0.593662	0.00475713	0.662659				Ttc37	tetratricopeptide repeat domain 37	0.632176	0.000873962	1.5499
Hsf5	heat shock transcription factor family member 5	-0.593477	0.0297852	0.662744				Rora	RAR-related orphan receptor alpha	0.631915	0.0331015	1.54962
Ubxn6	UBX domain protein 6	-0.592857	0.000867747	0.663028				Arid2	AT rich interactive domain 2 (ARID, RFX-like)	0.63083	1.17195e-05	1.54846
Pfdn6	prefoldin subunit 6	-0.592829	0.000666143	0.663041				Acap2	ArfGAP with coiled-coil, ankyrin repeat and PH domains 2	0.630603	7.46531e-06	1.54821
1110065P20Rik	RIKEN cDNA 1110065P20 gene	-0.59259	0.00116223	0.663151				Wrn	Werner syndrome homolog (human)	0.630498	0.000648049	1.5481
Rpl10	ribosomal protein L10	-0.592497	3.16463e-06	0.663194				Sec24a	Sec24 related gene family, member A (S. cerevisiae)	0.630437	0.000591591	1.54803
Ctu1	cytosolic thiouridylase subunit 1	-0.592463	0.0055448	0.66321				Usp26	ubiquitin specific peptidase 26	0.630331	0.0298677	1.54792
Zfp213	zinc finger protein 213	-0.592203	0.0241854	0.663329				Armcx5	armadillo repeat containing, X-linked 5	0.629933	0.00030154	1.54749
Uqcrc1	ubiquinol-cytochrome c reductase core protein 1	-0.592061	0.000102956	0.663395				Pde10a	phosphodiesterase 10A	0.629822	0.00323354	1.54737
Thap11	THAP domain containing 11	-0.592018	0.00015927	0.663414				Galnt7	UDP-N-acetyl-alpha-D-galactosamine: polypeptide N-acetylgalactosaminyltransferase 7	0.629635	5.65536e-05	1.54717
Sf3b4	splicing factor 3b, subunit 4	-0.591937	0.00242885	0.663451				Xpr1	xenotropic and polytropic retrovirus receptor 1	0.629172	1.45372e-05	1.54668
Gm8186	predicted gene 8186	-0.591852	0.000527296	0.663491				Uhrf1bp1l	UHRF1 (ICBP90) binding protein 1-like	0.629123	7.8581e-06	1.54662
Vwf	Von Willebrand factor	-0.591684	0.0260877	0.663568				2810402E24Rik	RIKEN cDNA 2810402E24 gene	0.628832	0.0122915	1.54631
Lrfn3	leucine rich repeat and fibronectin type III domain containing 3	-0.591569	0.0498645	0.663621				Ctdspl2	CTD (carboxy-terminal domain, RNA polymerase II, polypeptide A) small phosphatase like 2	0.628509	8.05407e-06	1.54597
Rps15a	ribosomal protein S15A	-0.591224	1.7981e-06	0.66378				Armcx4	armadillo repeat containing, X-linked 4	0.628351	0.000378906	1.5458
Fbln1	fibulin 1	-0.590286	7.10047e-05	0.664211				Adad1	adenosine deaminase domain containing 1 (testis specific)	0.628234	0.00183591	1.54567
Tmem101	transmembrane protein 101	-0.590065	0.00120266	0.664313				Clstn2	calsyntenin 2	0.627729	0.0281016	1.54513
Hoxd9	homeobox D9	-0.589451	0.000875545	0.664596				Slc38a9	solute carrier family 38, member 9	0.627496	0.000989128	1.54488
Gm5869	predicted gene 5869	-0.589318	0.00100154	0.664657				Ice1	interactor of little elongation complex ELL subunit 1	0.627352	1.67885e-05	1.54473
Lypla2	lysophospholipase 2	-0.589014	0.00793017	0.664797				Lrba	LPS-responsive beige-like anchor	0.627211	0.000756702	1.54458
1700037H04Rik	RIKEN cDNA 1700037H04 gene	-0.588723	0.000849159	0.664931				RP23-316L10.2		0.62679	0.040441	1.54413
Cstb	cystatin B	-0.587319	0.000771884	0.665579				Lpar4	lysophosphatidic acid receptor 4	0.626373	0.0230792	1.54368
Plcg2	phospholipase C, gamma 2	-0.587309	0.00582975	0.665583				Gpcpd1	glycerophosphocholine phosphodiesterase 1	0.625994	3.23549e-05	1.54327
Icam2	intercellular adhesion molecule 2	-0.587253	0.00943715	0.665609				Htt	huntingtin	0.625473	0.000179288	1.54272
Cyb5r3	cytochrome b5 reductase 3	-0.587142	0.000472978	0.66566				Sos2	son of sevenless homolog 2 (Drosophila)	0.62532	7.87454e-05	1.54255
Tsr3	TSR3 20S rRNA accumulation	-0.586332	0.00148127	0.666034				Stx16	syntaxin 16	0.624754	1.5644e-05	1.54195
Ogfod3	2-oxoglutarate and iron-dependent oxygenase domain containing 3	-0.585979	0.00990363	0.666197				Ppp4r1l-ps	protein phosphatase 4, regulatory subunit 1-like, pseudogene	0.624554	0.00061434	1.54173
Rpl23a	ribosomal protein L23A	-0.585858	0.000605121	0.666253				Mib1	mindbomb E3 ubiquitin protein ligase 1	0.623868	2.15204e-06	1.541
Pdcd5	programmed cell death 5	-0.585658	0.000545864	0.666345				Plcb4	phospholipase C, beta 4	0.623758	0.0010564	1.54088
Fmod	fibromodulin	-0.585355	0.00191285	0.666485				Lpgat1	lysophosphatidylglycerol acyltransferase 1	0.623691	6.6576e-06	1.54081
Sap18	Sin3-associated polypeptide 18	-0.58528	0.00331825	0.66652				Vps37a	vacuolar protein sorting 37A	0.623593	7.90729e-05	1.54071
Bag3	BCL2-associated athanogene 3	-0.58525	0.00202532	0.666534				Trim33	tripartite motif-containing 33	0.623143	1.47693e-05	1.54023
Stk11	serine/threonine kinase 11	-0.585057	0.000297364	0.666623				4933416C03Rik	RIKEN cDNA 4933416C03 gene	0.623002	0.00956626	1.54008
Fkbp10	FK506 binding protein 10	-0.584992	1.10385e-05	0.666653				Vps54	VPS54 GARP complex subunit	0.622978	7.64978e-05	1.54005
Cox5a	cytochrome c oxidase subunit Va	-0.584811	0.000441823	0.666737				Pdlim5	PDZ and LIM domain 5	0.622896	0.000437609	1.53996
Nhlrc1	NHL repeat containing 1	-0.584152	0.0493087	0.667041				Cpne3	copine III	0.622827	8.38063e-06	1.53989
Acp5	acid phosphatase 5, tartrate resistant	-0.583946	0.00618783	0.667137				Fchsd2	FCH and double SH3 domains 2	0.622425	0.000105406	1.53946
Ung	uracil DNA glycosylase	-0.583691	0.00396745	0.667254				Gk	glycerol kinase	0.622238	0.0130754	1.53926
Alpl	alkaline phosphatase, liver/bone/kidney	-0.583574	0.00346477	0.667309				Zcchc7	zinc finger, CCHC domain containing 7	0.621134	0.000100817	1.53808
Ruvbl1	RuvB-like protein 1	-0.583026	0.000490022	0.667562				Cyb5rl	cytochrome b5 reductase-like	0.621083	0.00103301	1.53803
Selenbp1	selenium binding protein 1	-0.582901	0.001316	0.66762				Rbm39	RNA binding motif protein 39	0.621078	5.41181e-05	1.53802
Mrpl57	mitochondrial ribosomal protein L57	-0.582873	0.0241229	0.667633				Pwwp2a	PWWP domain containing 2A	0.620248	3.4584e-05	1.53714
Mrpl51	mitochondrial ribosomal protein L51	-0.582803	0.000198311	0.667665				Fgd6	FYVE, RhoGEF and PH domain containing 6	0.620053	0.00023325	1.53693
Epcam	epithelial cell adhesion molecule	-0.582678	0.0028155	0.667723				Rbm27	RNA binding motif protein 27	0.619485	7.43812e-05	1.53633
Lsm3	LSM3 homolog, U6 small nuclear RNA and mRNA degradation associated	-0.582554	0.000260873	0.667781				Zc3h7a	zinc finger CCCH type containing 7 A	0.618831	0.00030936	1.53563
Emid1	EMI domain containing 1	-0.582232	0.0261747	0.66793				Esco1	establishment of sister chromatid cohesion N-acetyltransferase 1	0.617759	0.000156372	1.53449
Usf2	upstream transcription factor 2	-0.582162	0.000710297	0.667962				Gorab	golgin, RAB6-interacting	0.617484	0.00181847	1.5342
Des	desmin	-0.581901	0.0027346	0.668083				Bmt2	base methyltransferase of 25S rRNA 2	0.617448	0.000229692	1.53416
Pmf1	polyamine-modulated factor 1	-0.5819	0.00134155	0.668083				Zfp970	zinc finger protein 970	0.6172	0.0200948	1.5339
Eef1akmt1	eukaryotic translation elongation factor 1 alpha lysine methyltransferase 1	-0.581598	0.00160163	0.668223				Atad2	ATPase family, AAA domain containing 2	0.617187	3.74445e-06	1.53388
Wnt6	wingless-type MMTV integration site family, member 6	-0.581323	0.00146575	0.668351				Trps1	trichorhinophalangeal syndrome I (human)	0.617129	0.00116589	1.53382
Vegfd	vascular endothelial growth factor D	-0.581118	0.0336279	0.668446				Zfp638	zinc finger protein 638	0.616849	3.40575e-05	1.53352
Lamtor1	late endosomal/lysosomal adaptor, MAPK and MTOR activator 1	-0.579938	0.000211807	0.668992				Med14	mediator complex subunit 14	0.615651	1.83874e-05	1.53225
Twf2	twinfilin actin binding protein 2	-0.579724	0.000916346	0.669092				Setx	senataxin	0.615507	1.99434e-05	1.5321
Smim12	small integral membrane protein 12	-0.579428	0.00280578	0.669229				Kdm2a	lysine (K)-specific demethylase 2A	0.615056	4.14033e-05	1.53162
Prkcsh	protein kinase C substrate 80K-H	-0.579336	0.000127302	0.669272				Fndc3b	fibronectin type III domain containing 3B	0.61482	5.46539e-05	1.53137
Rce1	Ras converting CAAX endopeptidase 1	-0.579045	0.00197333	0.669407				4933431E20Rik	RIKEN cDNA 4933431E20 gene	0.614721	0.00102499	1.53126
Vcp	valosin containing protein	-0.578985	0.000433492	0.669434				Sgtb	small glutamine-rich tetratricopeptide repeat (TPR)-containing, beta	0.614529	0.00631749	1.53106
Cox6b1	cytochrome c oxidase, subunit VIb polypeptide 1	-0.578832	1.75104e-05	0.669505				Txndc16	thioredoxin domain containing 16	0.614525	0.000252916	1.53105
Gm8822	predicted gene 8822	-0.578781	0.0263174	0.669529				Arhgap21	Rho GTPase activating protein 21	0.614525	3.32154e-05	1.53105
1500009L16Rik	RIKEN cDNA 1500009L16 gene	-0.57878	0.0367513	0.66953				Igip	IgA inducing protein	0.6145	0.035196	1.53103
Tpi1	triosephosphate isomerase 1	-0.578546	2.9898e-06	0.669638				Ncor1	nuclear receptor co-repressor 1	0.614355	2.29916e-06	1.53087
Lrwd1	leucine-rich repeats and WD repeat domain containing 1	-0.578422	0.000526234	0.669696				Man1a	mannosidase 1, alpha	0.613612	5.89498e-05	1.53009
Cyr61	cysteine rich protein 61	-0.578401	0.0468946	0.669705				Xlr4a	X-linked lymphocyte-regulated 4A	0.613504	0.0210147	1.52997
Htra1	HtrA serine peptidase 1	-0.578387	0.00206772	0.669712				Ankrd28	ankyrin repeat domain 28	0.612787	3.68516e-05	1.52921
Sp5	trans-acting transcription factor 5	-0.578291	0.0368418	0.669757				Slc25a32	solute carrier family 25, member 32	0.6124	0.00143417	1.5288
Uqcrb	ubiquinol-cytochrome c reductase binding protein	-0.576794	0.000241926	0.670452				Zfp964	zinc finger protein 964	0.612182	0.00421733	1.52857
Itpk1	inositol 1,3,4-triphosphate 5/6 kinase	-0.576701	0.00554106	0.670495				Cep83	centrosomal protein 83	0.612022	0.000474722	1.5284
Faap20	Fanconi anemia core complex associated protein 20	-0.576648	0.00269641	0.67052				Map1b	microtubule-associated protein 1B	0.611899	0.000117101	1.52827
Pnpla2	patatin-like phospholipase domain containing 2	-0.57605	0.0186098	0.670798				Cdc42bpa	CDC42 binding protein kinase alpha	0.611546	2.51954e-05	1.5279
Srm	spermidine synthase	-0.575676	0.000289248	0.670972				Arhgef9	CDC42 guanine nucleotide exchange factor (GEF) 9	0.61134	0.00887891	1.52768
Mtch1	mitochondrial carrier 1	-0.575387	1.88074e-05	0.671106				Gpam	glycerol-3-phosphate acyltransferase, mitochondrial	0.611118	0.000135402	1.52744
S100a11	S100 calcium binding protein A11	-0.57502	0.00120212	0.671277				Zdhhc17	zinc finger, DHHC domain containing 17	0.611002	0.000906424	1.52732
Grhpr	glyoxylate reductase/hydroxypyruvate reductase	-0.574789	0.00169428	0.671385				Tbc1d32	TBC1 domain family, member 32	0.610487	0.00103472	1.52677
Ltbr	lymphotoxin B receptor	-0.57472	0.00127403	0.671416				Ccdc66	coiled-coil domain containing 66	0.610384	0.00334448	1.52667
Dhrs13	dehydrogenase/reductase (SDR family) member 13	-0.574674	0.0167594	0.671438				Med1	mediator complex subunit 1	0.610013	2.16326e-05	1.52627
Abcf1	ATP-binding cassette, sub-family F (GCN20), member 1	-0.574316	0.000765171	0.671604				Trp53inp1	transformation related protein 53 inducible nuclear protein 1	0.609572	6.86177e-06	1.52581
Ndufs5	NADH dehydrogenase (ubiquinone) Fe-S protein 5	-0.574277	0.00141891	0.671623				Cep83os	centrosomal protein 83, opposite strand	0.609395	0.00190494	1.52562
Ckap4	cytoskeleton-associated protein 4	-0.574273	1.67885e-05	0.671624				5530601H04Rik	RIKEN cDNA 5530601H04 gene	0.609369	0.0026253	1.52559
Erh	enhancer of rudimentary homolog (Drosophila)	-0.574115	6.31806e-05	0.671698				Bicd1	bicaudal D homolog 1 (Drosophila)	0.609166	0.0197996	1.52538
Mrpl23	mitochondrial ribosomal protein L23	-0.573928	0.00134377	0.671785				Trpc1	transient receptor potential cation channel, subfamily C, member 1	0.608855	0.00368827	1.52505
Nop16	NOP16 nucleolar protein	-0.573916	7.00894e-05	0.671791				Mfsd8	major facilitator superfamily domain containing 8	0.608678	0.012436	1.52486
Cdc20	cell division cycle 20	-0.573907	0.000186216	0.671795				Ubr3	ubiquitin protein ligase E3 component n-recognin 3	0.608665	9.07005e-06	1.52485
6030419C18Rik	RIKEN cDNA 6030419C18 gene	-0.57364	0.0444199	0.671919				Cacna1c	calcium channel, voltage-dependent, L type, alpha 1C subunit	0.608501	0.0134653	1.52467
Ass1	argininosuccinate synthetase 1	-0.573464	0.0119487	0.672002				Myo19	myosin XIX	0.608496	0.000968131	1.52467
Mvd	mevalonate (diphospho) decarboxylase	-0.573357	0.00176321	0.672051				Xkr6	X-linked Kx blood group related 6	0.608212	0.0336532	1.52437
Gtf3a	general transcription factor III A	-0.573228	0.000767188	0.672111				BC067074	cDNA sequence BC067074	0.607707	0.000140762	1.52384
1110004E09Rik	RIKEN cDNA 1110004E09 gene	-0.573219	0.00747094	0.672115				A630052C17Rik	RIKEN cDNA A630052C17 gene	0.607461	0.0483302	1.52358
Uba52	ubiquitin A-52 residue ribosomal protein fusion product 1	-0.572609	0.000880719	0.6724				Pag1	phosphoprotein associated with glycosphingolipid microdomains 1	0.607451	0.00187427	1.52357
Rdm1	RAD52 motif 1	-0.572566	0.00185089	0.67242				6430548M08Rik	RIKEN cDNA 6430548M08 gene	0.607198	0.00400763	1.5233
Nme1	NME/NM23 nucleoside diphosphate kinase 1	-0.572016	0.000103264	0.672676				Tmx4	thioredoxin-related transmembrane protein 4	0.606684	3.10157e-05	1.52275
Atf5	activating transcription factor 5	-0.572001	0.00764267	0.672683				Zfp354c	zinc finger protein 354C	0.606536	0.000191193	1.5226
Nmb	neuromedin B	-0.571717	0.0307652	0.672816				Hltf	helicase-like transcription factor	0.606278	0.000178568	1.52233
Arhgdia	Rho GDP dissociation inhibitor (GDI) alpha	-0.571448	9.28207e-05	0.672941				Tmtc1	transmembrane and tetratricopeptide repeat containing 1	0.605676	0.0156491	1.52169
Tsta3	tissue specific transplantation antigen P35B	-0.571278	0.000483236	0.67302				Tcf12	transcription factor 12	0.605398	2.29916e-06	1.5214
Mcat	malonyl CoA:ACP acyltransferase (mitochondrial)	-0.57053	0.00132416	0.67337				Phlpp2	PH domain and leucine rich repeat protein phosphatase 2	0.605266	6.72497e-05	1.52126
Oaf	out at first homolog	-0.57004	0.00118919	0.673598				Mpp7	membrane protein, palmitoylated 7 (MAGUK p55 subfamily member 7)	0.605136	0.00556202	1.52112
Polr1d	polymerase (RNA) I polypeptide D	-0.569799	0.000187798	0.673711				Robo2	roundabout guidance receptor 2	0.604891	0.00119215	1.52086
Naa10	N(alpha)-acetyltransferase 10, NatA catalytic subunit	-0.569742	0.000770519	0.673737				Pura	purine rich element binding protein A	0.604871	0.00207562	1.52084
Rpl26	ribosomal protein L26	-0.568964	0.000744838	0.674101				Gm17066	predicted gene 17066	0.604477	0.015794	1.52043
Ldha	lactate dehydrogenase A	-0.568871	6.45417e-06	0.674144				Ccar1	cell division cycle and apoptosis regulator 1	0.6044	2.05014e-05	1.52035
Megf6	multiple EGF-like-domains 6	-0.568551	0.00600795	0.674294				Map3k3	mitogen-activated protein kinase kinase kinase 3	0.604261	2.36348e-05	1.5202
Tuba4a	tubulin, alpha 4A	-0.568438	0.00816978	0.674347				Faxc	failed axon connections homolog	0.60381	0.0230444	1.51972
Trappc4	trafficking protein particle complex 4	-0.567005	0.000209914	0.675017				Nf1	neurofibromatosis 1	0.603645	3.51277e-05	1.51955
Fam69b	family with sequence similarity 69, member B	-0.566838	0.00706217	0.675095				Pla2g4e	phospholipase A2, group IVE	0.603595	0.0265534	1.5195
Mfng	MFNG O-fucosylpeptide 3-beta-N-acetylglucosaminyltransferase	-0.566578	0.0218532	0.675216				Slc35e2	solute carrier family 35, member E2	0.603481	0.000117031	1.51938
Tnni3	troponin I, cardiac 3	-0.56646	0.0326822	0.675272				Rcor3	REST corepressor 3	0.602722	0.00305832	1.51858
Yif1a	Yip1 interacting factor homolog A (S. cerevisiae)	-0.565853	0.00120212	0.675556				Igdcc4	immunoglobulin superfamily, DCC subclass, member 4	0.602296	5.01861e-06	1.51813
Klf16	Kruppel-like factor 16	-0.565832	0.00519775	0.675566				Lonrf3	LON peptidase N-terminal domain and ring finger 3	0.602197	0.0447918	1.51803
Psmd4	proteasome (prosome, macropain) 26S subunit, non-ATPase, 4	-0.565538	0.0001415	0.675703				Rnf138	ring finger protein 138	0.602169	9.21233e-06	1.518
Rgs10	regulator of G-protein signalling 10	-0.565522	0.00975668	0.675711				Abca8b	ATP-binding cassette, sub-family A (ABC1), member 8b	0.601737	0.0150125	1.51754
Gsn	gelsolin	-0.565217	2.43359e-05	0.675854				Zfp81	zinc finger protein 81	0.601674	0.00262462	1.51748
Fdft1	farnesyl diphosphate farnesyl transferase 1	-0.565152	0.000138627	0.675884				Hells	helicase, lymphoid specific	0.600989	2.1364e-06	1.51676
Psmd8	proteasome (prosome, macropain) 26S subunit, non-ATPase, 8	-0.565076	4.06778e-05	0.67592				Slc39a14	solute carrier family 39 (zinc transporter), member 14	0.600733	0.00397871	1.51649
Mcrs1	microspherule protein 1	-0.565034	0.00107937	0.675939				Slc7a2	solute carrier family 7 (cationic amino acid transporter, y+ system), member 2	0.600616	0.00604657	1.51636
Rims4	regulating synaptic membrane exocytosis 4	-0.564886	0.0480469	0.676009				Ttc39b	tetratricopeptide repeat domain 39B	0.600016	0.00798071	1.51573
Zyx	zyxin	-0.564871	0.000472978	0.676016				Aak1	AP2 associated kinase 1	0.599646	2.74712e-05	1.51535
Gfra4	glial cell line derived neurotrophic factor family receptor alpha 4	-0.564716	0.0374884	0.676089				Smc4	structural maintenance of chromosomes 4	0.599416	1.74317e-05	1.5151
Gtf2f1	general transcription factor IIF, polypeptide 1	-0.564652	0.000873213	0.676118				Gm12258	predicted gene 12258	0.599057	0.00483279	1.51473
Lgmn	legumain	-0.564467	0.000475444	0.676205				Zfp131	zinc finger protein 131	0.59897	0.000688228	1.51463
Nudt16l1	nudix (nucleoside diphosphate linked moiety X)-type motif 16-like 1	-0.564466	0.000219306	0.676206				Igf1	insulin-like growth factor 1	0.598942	0.000320768	1.51461
Sgta	small glutamine-rich tetratricopeptide repeat (TPR)-containing, alpha	-0.564352	0.00066496	0.676259				Tex9	testis expressed gene 9	0.59887	0.00193818	1.51453
Spef1	sperm flagellar 1	-0.563775	0.0123974	0.67653				Arhgap20	Rho GTPase activating protein 20	0.59834	0.00384751	1.51397
Fiz1	Flt3 interacting zinc finger protein 1	-0.563686	0.000982654	0.676571				Ccdc186	coiled-coil domain containing 186	0.598333	0.000236077	1.51397
Gm11808	predicted gene 11808	-0.563219	0.00229416	0.67679				Mylk	myosin, light polypeptide kinase	0.598303	0.00127403	1.51394
Gm15500	predicted pseudogene 15500	-0.563127	0.000110529	0.676834				Ktn1	kinectin 1	0.598293	3.80716e-05	1.51392
Begain	brain-enriched guanylate kinase-associated	-0.56293	0.0287596	0.676926				Smc2	structural maintenance of chromosomes 2	0.597842	2.11811e-05	1.51345
Cbr1	carbonyl reductase 1	-0.562509	0.00464361	0.677124				Zfp759	zinc finger protein 759	0.596854	0.0219685	1.51241
Tmem37	transmembrane protein 37	-0.562121	0.0251204	0.677306				Klhl24	kelch-like 24	0.595617	1.32774e-05	1.51112
Polr2j	polymerase (RNA) II (DNA directed) polypeptide J	-0.561989	0.000307947	0.677368				Stxbp4	syntaxin binding protein 4	0.595512	0.000625364	1.51101
Dbp	D site albumin promoter binding protein	-0.561965	0.0213631	0.677379				Tapt1	transmembrane anterior posterior transformation 1	0.595085	0.00177898	1.51056
Gale	galactose-4-epimerase, UDP	-0.561029	0.018364	0.677819				Ranbp6	RAN binding protein 6	0.594991	0.0033062	1.51046
Aldh2	aldehyde dehydrogenase 2, mitochondrial	-0.560987	0.000689996	0.677838				Gpr173	G-protein coupled receptor 173	0.594977	0.0106321	1.51045
Svbp	small vasohibin binding protein	-0.560944	0.00755911	0.677859				Grik3	glutamate receptor, ionotropic, kainate 3	0.594956	0.000705998	1.51043
Samd1	sterile alpha motif domain containing 1	-0.560921	0.000344341	0.677869				Dach1	dachshund 1 (Drosophila)	0.594774	0.00305858	1.51024
Rps6ka4	ribosomal protein S6 kinase, polypeptide 4	-0.560409	0.00906881	0.67811				Gnaq	guanine nucleotide binding protein, alpha q polypeptide	0.593896	2.96421e-05	1.50932
Fam212a	family with sequence similarity 212, member A	-0.560394	0.0375868	0.678117				Ncapd3	non-SMC condensin II complex, subunit D3	0.593879	0.00011832	1.5093
Ndufb5	NADH dehydrogenase (ubiquinone) 1 beta subcomplex, 5	-0.560251	0.000170756	0.678184				Zbtb6	zinc finger and BTB domain containing 6	0.593854	0.000770129	1.50927
Palm	paralemmin	-0.560174	0.00103712	0.67822				Tnks	tankyrase, TRF1-interacting ankyrin-related ADP-ribose polymerase	0.593718	2.64307e-05	1.50913
Laptm5	lysosomal-associated protein transmembrane 5	-0.560149	0.0251692	0.678232				Tirap	toll-interleukin 1 receptor (TIR) domain-containing adaptor protein	0.593627	0.00261038	1.50904
Coq7	demethyl-Q 7	-0.560017	0.00274348	0.678294				Esyt2	extended synaptotagmin-like protein 2	0.593053	2.19648e-05	1.50844
Mrps23	mitochondrial ribosomal protein S23	-0.559619	0.00148568	0.678481				Bub1	BUB1, mitotic checkpoint serine/threonine kinase	0.592578	6.5404e-05	1.50794
Rack1	receptor for activated C kinase 1	-0.559201	1.59954e-05	0.678678				Kif27	kinesin family member 27	0.592564	0.00833905	1.50792
Ndufv1	NADH dehydrogenase (ubiquinone) flavoprotein 1	-0.559138	0.000104015	0.678708				Matr3	matrin 3	0.5925	8.3208e-06	1.50786
Lamtor2	late endosomal/lysosomal adaptor, MAPK and MTOR activator 2	-0.558724	0.00156657	0.678902				Zfp266	zinc finger protein 266	0.592336	1.39566e-05	1.50769
Zglp1	zinc finger, GATA-like protein 1	-0.558629	0.0315887	0.678947				Klhl20	kelch-like 20	0.592202	0.00030154	1.50755
Hddc3	HD domain containing 3	-0.558574	0.00161734	0.678973				Prr14l	proline rich 14-like	0.592168	4.50391e-05	1.50751
Mgmt	O-6-methylguanine-DNA methyltransferase	-0.55759	0.0118759	0.679436				Katnal1	katanin p60 subunit A-like 1	0.592073	0.00178084	1.50741
Jun	jun proto-oncogene	-0.557406	0.00340165	0.679523				Polk	polymerase (DNA directed), kappa	0.591642	0.0126033	1.50696
Ccdc28b	coiled coil domain containing 28B	-0.557395	0.0138739	0.679528				Crebl2	cAMP responsive element binding protein-like 2	0.591541	0.0029893	1.50686
Mrpl38	mitochondrial ribosomal protein L38	-0.557235	0.00156448	0.679604				Crbn	cereblon	0.591508	0.000160527	1.50682
Apbb1	amyloid beta (A4) precursor protein-binding, family B, member 1	-0.557092	0.00111595	0.679671				Pisd-ps1	phosphatidylserine decarboxylase, pseudogene 1	0.591358	0.00734695	1.50666
Ppcs	phosphopantothenoylcysteine synthetase	-0.557092	0.0206207	0.679671				Akap11	A kinase (PRKA) anchor protein 11	0.590898	8.55572e-06	1.50618
Gpx3	glutathione peroxidase 3	-0.556696	0.0220459	0.679858				Asxl3	additional sex combs like 3 (Drosophila)	0.590611	0.00288294	1.50588
Gm43712	predicted gene 43712	-0.556289	0.0272238	0.680049				Insr	insulin receptor	0.589707	0.00010385	1.50494
Ndn	necdin	-0.555288	0.000642301	0.680521				Opa1	optic atrophy 1	0.589582	5.21341e-05	1.50481
Sart1	squamous cell carcinoma antigen recognized by T cells 1	-0.555176	0.000948841	0.680574				Usp40	ubiquitin specific peptidase 40	0.589525	5.41536e-05	1.50475
Zfp707	zinc finger protein 707	-0.554682	0.0157461	0.680807				Zfp626	zinc finger protein 626	0.589473	0.0017544	1.5047
Odc1	ornithine decarboxylase, structural 1	-0.55464	0.000555073	0.680827				Usp16	ubiquitin specific peptidase 16	0.589113	0.0001415	1.50432
Col1a2	collagen, type I, alpha 2	-0.554528	1.39268e-05	0.68088				RP23-145I16.5		0.588736	8.15003e-05	1.50393
Manbal	mannosidase, beta A, lysosomal-like	-0.554437	0.00160304	0.680923				Gpc2	glypican 2 (cerebroglycan)	0.588357	0.010487	1.50353
Asic1	acid-sensing (proton-gated) ion channel 1	-0.554436	0.0325978	0.680923				Clcn3	chloride channel, voltage-sensitive 3	0.588036	0.00016924	1.5032
Gm6563	predicted pseudogene 6563	-0.554249	0.00913091	0.681011				Gxylt1	glucoside xylosyltransferase 1	0.587644	2.01053e-05	1.50279
Pop7	processing of precursor 7, ribonuclease P family, (S. cerevisiae)	-0.553833	0.0264103	0.681208				Tbk1	TANK-binding kinase 1	0.587452	0.000233384	1.50259
Rrp7a	ribosomal RNA processing 7 homolog A (S. cerevisiae)	-0.553676	0.000352517	0.681282				Tmem184c	transmembrane protein 184C	0.587362	0.00150202	1.5025
Med9	mediator complex subunit 9	-0.553508	0.00761768	0.681361				Ttc9c	tetratricopeptide repeat domain 9C	0.586992	9.00886e-05	1.50211
Mrpl48	mitochondrial ribosomal protein L48	-0.553464	0.000679732	0.681382				Rb1	retinoblastoma 1	0.586749	0.000329365	1.50186
Ubl5	ubiquitin-like 5	-0.552779	0.000104967	0.681706				Map9	microtubule-associated protein 9	0.586724	0.0352147	1.50183
2610524H06Rik	RIKEN cDNA 2610524H06 gene	-0.552628	0.00945201	0.681777				Gabpa	GA repeat binding protein, alpha	0.586706	2.05014e-05	1.50181
Tubb2a	tubulin, beta 2A class IIA	-0.552363	0.00124562	0.681902				Gm42600	predicted gene 42600	0.585985	0.0406526	1.50106
Psme2	proteasome (prosome, macropain) activator subunit 2 (PA28 beta)	-0.551643	0.000291193	0.682243				Hnrnph1	heterogeneous nuclear ribonucleoprotein H1	0.585396	4.63894e-06	1.50045
Gm9625	predicted gene 9625	-0.551407	0.0243814	0.682354				Ago4	argonaute RISC catalytic subunit 4	0.585144	0.00131415	1.50019
Cenpb	centromere protein B	-0.550752	0.00506539	0.682664				Prex2	phosphatidylinositol-3,4,5-trisphosphate-dependent Rac exchange factor 2	0.585077	0.048317	1.50012
Tssc4	tumor-suppressing subchromosomal transferable fragment 4	-0.550502	0.00683387	0.682782				Mbnl1	muscleblind-like 1 (Drosophila)	0.585072	0.00264408	1.50011
Pus1	pseudouridine synthase 1	-0.549865	0.0026253	0.683084				Ino80	INO80 complex subunit	0.585022	0.000365359	1.50006
Tmem115	transmembrane protein 115	-0.549838	0.00313241	0.683097				Ikzf5	IKAROS family zinc finger 5	0.584643	0.000605718	1.49967
Rftn1	raftlin lipid raft linker 1	-0.549691	0.0114311	0.683167				Nup160	nucleoporin 160	0.584322	0.000248232	1.49933
Psmd3	proteasome (prosome, macropain) 26S subunit, non-ATPase, 3	-0.549358	0.000599711	0.683324				Zfp14	zinc finger protein 14	0.583965	0.00973219	1.49896
Jakmip1	janus kinase and microtubule interacting protein 1	-0.549237	0.034593	0.683382				Zfp420	zinc finger protein 420	0.583455	0.017087	1.49843
Coprs	coordinator of PRMT5, differentiation stimulator	-0.549159	0.00203207	0.683418				Stab2	stabilin 2	0.583214	0.0237184	1.49818
Gm4737	predicted gene 4737	-0.548982	0.00199937	0.683502				6720489N17Rik	RIKEN cDNA 6720489N17 gene	0.582692	0.0199747	1.49764
Gsto1	glutathione S-transferase omega 1	-0.548941	0.00162925	0.683522				Trank1	tetratricopeptide repeat and ankyrin repeat containing 1	0.582661	0.00127351	1.49761
Ict1	immature colon carcinoma transcript 1	-0.548325	0.0030305	0.683814				Krba1	KRAB-A domain containing 1	0.582461	0.00013004	1.4974
Fdx1	ferredoxin 1	-0.548035	0.0130416	0.683951				Zfpm2	zinc finger protein, multitype 2	0.581995	0.000310708	1.49692
Ap1s1	adaptor protein complex AP-1, sigma 1	-0.547605	0.00043984	0.684155				Sp1	trans-acting transcription factor 1	0.581763	1.01169e-05	1.49668
Arhgap22	Rho GTPase activating protein 22	-0.547511	0.0311618	0.6842				Tmem106b	transmembrane protein 106B	0.581527	0.000387699	1.49643
Tsc22d4	TSC22 domain family, member 4	-0.547233	0.00467258	0.684331				Cul4b	cullin 4B	0.581499	8.32761e-06	1.4964
Foxp4	forkhead box P4	-0.547233	0.00473106	0.684332				Lypla1	lysophospholipase 1	0.581429	0.00173448	1.49633
Lamtor4	late endosomal/lysosomal adaptor, MAPK and MTOR activator 4	-0.547194	0.00458035	0.68435				1010001N08Rik	RIKEN cDNA 1010001N08 gene	0.581406	0.0346568	1.49631
Gm14681	predicted gene 14681	-0.547015	0.00193818	0.684435				Ikzf4	IKAROS family zinc finger 4	0.580867	0.0253637	1.49575
2510039O18Rik	RIKEN cDNA 2510039O18 gene	-0.546842	0.00470489	0.684517				1700020I14Rik	RIKEN cDNA 1700020I14 gene	0.580619	1.77993e-05	1.49549
Mlf2	myeloid leukemia factor 2	-0.546815	0.000422873	0.68453				Pianp	PILR alpha associated neural protein	0.58057	0.00701819	1.49544
RP23-115O21.3		-0.546807	0.0305852	0.684533				Itih5	inter-alpha (globulin) inhibitor H5	0.580017	0.0009901	1.49487
Cib1	calcium and integrin binding 1 (calmyrin)	-0.546366	0.00365886	0.684743				Vprbp	Vpr (HIV-1) binding protein	0.579528	0.000187798	1.49436
Gm10260	predicted gene 10260	-0.546332	2.49316e-05	0.684759				Fnbp4	formin binding protein 4	0.579233	0.000864673	1.49406
Plekhj1	pleckstrin homology domain containing, family J member 1	-0.546211	0.0103278	0.684816				Zfp386	zinc finger protein 386 (Kruppel-like)	0.579027	0.00425072	1.49384
R3hcc1	R3H domain and coiled-coil containing 1	-0.546191	0.0117814	0.684826				Ccbe1	collagen and calcium binding EGF domains 1	0.578465	0.000737079	1.49326
Hilpda	hypoxia inducible lipid droplet associated	-0.546029	0.0126842	0.684903				Arhgap26	Rho GTPase activating protein 26	0.578427	0.000874012	1.49322
Ccnd3	cyclin D3	-0.545848	6.94086e-05	0.684989				Ncoa2	nuclear receptor coactivator 2	0.577822	3.16936e-05	1.49259
Rpl34	ribosomal protein L34	-0.545087	0.000308688	0.68535				mt-Nd1	mitochondrially encoded NADH dehydrogenase 1	0.57782	2.43084e-06	1.49259
Limd2	LIM domain containing 2	-0.545079	0.000528802	0.685354				Tex11	testis expressed gene 11	0.577199	0.00198433	1.49195
Psmc1	protease (prosome, macropain) 26S subunit, ATPase 1	-0.544563	0.000141823	0.685599				Ammecr1	Alport syndrome, mental retardation, midface hypoplasia and elliptocytosis chromosomal region gene 1	0.576328	0.000170765	1.49105
Psmc4	proteasome (prosome, macropain) 26S subunit, ATPase, 4	-0.544559	6.46877e-05	0.685601				Slc6a6	solute carrier family 6 (neurotransmitter transporter, taurine), member 6	0.576091	0.00013639	1.4908
Myl9	myosin, light polypeptide 9, regulatory	-0.544257	6.50431e-05	0.685745				Cep95	centrosomal protein 95	0.576017	0.00087219	1.49073
Iah1	isoamyl acetate-hydrolyzing esterase 1 homolog	-0.544163	0.00114259	0.685789				Fam188a	family with sequence similarity 188, member A	0.575627	0.00270558	1.49033
Zdhhc12	zinc finger, DHHC domain containing 12	-0.543935	0.0175485	0.685898				Setd1a	SET domain containing 1A	0.574808	0.000703795	1.48948
Inha	inhibin alpha	-0.543879	0.00854667	0.685924				Daam1	dishevelled associated activator of morphogenesis 1	0.57472	0.000202946	1.48939
Rec114	REC114 meiotic recombination protein	-0.543672	0.049288	0.686023				Tgfbrap1	transforming growth factor, beta receptor associated protein 1	0.574658	0.000646436	1.48932
Plekhh3	pleckstrin homology domain containing, family H (with MyTH4 domain) member 3	-0.543553	0.0314149	0.686079				Zfp597	zinc finger protein 597	0.57453	0.000509518	1.48919
Sil1	endoplasmic reticulum chaperone SIL1 homolog (S. cerevisiae)	-0.543125	0.00180453	0.686283				Gm16973	predicted gene, 16973	0.574327	0.0379036	1.48898
Txn1	thioredoxin 1	-0.542553	5.48844e-05	0.686555				Fam206a	family with sequence similarity 206, member A	0.574186	0.000333312	1.48884
Rpl15	ribosomal protein L15	-0.54249	0.000344156	0.686585				Mbtps2	membrane-bound transcription factor peptidase, site 2	0.573322	0.00053015	1.48795
Rps11	ribosomal protein S11	-0.542423	5.10129e-05	0.686617				Piga	phosphatidylinositol glycan anchor biosynthesis, class A	0.573296	0.00142627	1.48792
Fzr1	fizzy/cell division cycle 20 related 1 (Drosophila)	-0.542375	0.00071184	0.68664				Fam126a	family with sequence similarity 126, member A	0.572981	0.000186273	1.48759
Msx2	msh homeobox 2	-0.542288	0.0286287	0.686681				Zfp148	zinc finger protein 148	0.572916	9.92772e-05	1.48753
Pecr	peroxisomal trans-2-enoyl-CoA reductase	-0.542123	0.00764267	0.68676				Zfp558	zinc finger protein 558	0.572659	0.0219685	1.48726
Asns	asparagine synthetase	-0.54202	0.00248106	0.686809				Ttll4	tubulin tyrosine ligase-like family, member 4	0.57255	9.89372e-05	1.48715
Fcf1	FCF1 rRNA processing protein	-0.541925	0.00505227	0.686854				U2surp	U2 snRNP-associated SURP domain containing	0.572506	7.53787e-05	1.4871
Gsta4	glutathione S-transferase, alpha 4	-0.541705	0.00120249	0.686959				Cbwd1	COBW domain containing 1	0.572418	0.000727415	1.48701
Pltp	phospholipid transfer protein	-0.541631	0.0188611	0.686994				Pja2	praja 2, RING-H2 motif containing	0.572107	0.000154658	1.48669
Aph1a	aph1 homolog A, gamma secretase subunit	-0.541469	0.000978898	0.687071				Mphosph8	M-phase phosphoprotein 8	0.571908	4.33058e-05	1.48649
Trip6	thyroid hormone receptor interactor 6	-0.541074	0.00313505	0.687259				5730455P16Rik	RIKEN cDNA 5730455P16 gene	0.57176	0.00345672	1.48634
1810058I24Rik	RIKEN cDNA 1810058I24 gene	-0.540805	0.000280061	0.687387				Elmod2	ELMO/CED-12 domain containing 2	0.571492	0.00144925	1.48606
Snrpd1	small nuclear ribonucleoprotein D1	-0.540647	0.00010141	0.687463				Pot1b	protection of telomeres 1B	0.571402	0.000668617	1.48597
Wnt11	wingless-type MMTV integration site family, member 11	-0.540603	0.0342689	0.687484				Ell2	elongation factor RNA polymerase II 2	0.571377	0.00364115	1.48594
Snx21	sorting nexin family member 21	-0.540542	0.00882116	0.687513				Sbno1	strawberry notch homolog 1 (Drosophila)	0.570983	2.46141e-05	1.48554
Poll	polymerase (DNA directed), lambda	-0.540307	0.0087489	0.687625				Rlf	rearranged L-myc fusion sequence	0.57093	0.000263105	1.48548
Mrm2	mitochondrial rRNA methyltransferase 2	-0.540193	0.0389403	0.687679				Prpf40a	pre-mRNA processing factor 40A	0.570761	5.07943e-05	1.48531
Pcbp4	poly(rC) binding protein 4	-0.539698	0.00645568	0.687915				Nol8	nucleolar protein 8	0.570049	0.000201996	1.48457
Thap3	THAP domain containing, apoptosis associated protein 3	-0.539653	0.0206963	0.687936				Sppl2a	signal peptide peptidase like 2A	0.569932	0.000223472	1.48445
Timm23	translocase of inner mitochondrial membrane 23	-0.539595	0.0101958	0.687964				Mbip	MAP3K12 binding inhibitory protein 1	0.569904	0.00427466	1.48443
Med28	mediator complex subunit 28	-0.539353	0.000973411	0.688079				Col4a3bp	collagen, type IV, alpha 3 (Goodpasture antigen) binding protein	0.569685	0.000288107	1.4842
Hsd17b10	hydroxysteroid (17-beta) dehydrogenase 10	-0.539001	0.00165965	0.688248				Rundc3b	RUN domain containing 3B	0.569465	0.00214585	1.48397
Josd2	Josephin domain containing 2	-0.538961	0.00641862	0.688266				Fam196b	family with sequence similarity 196, member B	0.568738	0.000609116	1.48323
Dap	death-associated protein	-0.538924	0.00344708	0.688284				Rcor1	REST corepressor 1	0.568631	9.65808e-05	1.48312
4931414P19Rik	RIKEN cDNA 4931414P19 gene	-0.538913	0.046065	0.688289				Rc3h1	RING CCCH (C3H) domains 1	0.56841	6.14998e-05	1.48289
Tmem258	transmembrane protein 258	-0.538817	0.000601133	0.688335				Zfp157	zinc finger protein 157	0.567949	0.000586508	1.48241
Taf1c	TATA-box binding protein associated factor, RNA polymerase I, C	-0.538779	0.0105363	0.688353				Pdzd2	PDZ domain containing 2	0.567799	0.000770519	1.48226
Tm2d3	TM2 domain containing 3	-0.538565	0.002496	0.688455				Glg1	golgi apparatus protein 1	0.567789	2.22163e-05	1.48225
Cactin	cactin, spliceosome C complex subunit	-0.538326	0.0176842	0.688569				Stk26	serine/threonine kinase 26	0.567639	0.000939811	1.4821
Eif5a	eukaryotic translation initiation factor 5A	-0.538242	0.000273757	0.688609				Fam45a	family with sequence similarity 45, member A	0.56761	0.00157934	1.48207
Sars2	seryl-aminoacyl-tRNA synthetase 2	-0.537889	0.00960935	0.688778				Il18bp	interleukin 18 binding protein	0.567322	0.017137	1.48177
Hdgf	hepatoma-derived growth factor	-0.537579	0.000249386	0.688926				Ascc3	activating signal cointegrator 1 complex subunit 3	0.567182	0.000576655	1.48163
Nudt9	nudix (nucleoside diphosphate linked moiety X)-type motif 9	-0.53757	0.00114076	0.68893				Rnasel	ribonuclease L (2', 5'-oligoisoadenylate synthetase-dependent)	0.567005	0.0029893	1.48144
Tgfb3	transforming growth factor, beta 3	-0.537513	0.000920165	0.688958				Tex12	testis expressed gene 12	0.566914	0.00725428	1.48135
Exosc5	exosome component 5	-0.537018	0.0117611	0.689194				Slc35a3	solute carrier family 35 (UDP-N-acetylglucosamine (UDP-GlcNAc) transporter), member 3	0.566653	0.000486309	1.48108
Zbtb45	zinc finger and BTB domain containing 45	-0.536973	0.0327775	0.689216				Ankrd10	ankyrin repeat domain 10	0.566397	0.00118591	1.48082
Rarg	retinoic acid receptor, gamma	-0.535851	0.00794684	0.689752				Luc7l3	LUC7-like 3 (S. cerevisiae)	0.566372	0.000198986	1.48079
Rps18	ribosomal protein S18	-0.535799	0.000194588	0.689777				Larp4	La ribonucleoprotein domain family, member 4	0.566224	0.000186676	1.48064
Vps37b	vacuolar protein sorting 37B	-0.535542	0.0309847	0.689899				Usp33	ubiquitin specific peptidase 33	0.565979	0.000306166	1.48039
Pym1	PYM homolog 1, exon junction complex associated factor	-0.535276	0.00268229	0.690027				Zhx1	zinc fingers and homeoboxes 1	0.565426	0.000207121	1.47982
Rp9	retinitis pigmentosa 9 (human)	-0.535249	0.0147322	0.69004				Alg13	asparagine-linked glycosylation 13	0.565269	0.000274594	1.47966
Fbxw4	F-box and WD-40 domain protein 4	-0.534922	0.0101579	0.690196				Gabbr1	gamma-aminobutyric acid (GABA) B receptor, 1	0.565256	0.00557286	1.47965
Nans	N-acetylneuraminic acid synthase (sialic acid synthase)	-0.534705	0.00124584	0.6903				Rasgrp1	RAS guanyl releasing protein 1	0.564695	0.00449807	1.47907
Col26a1	collagen, type XXVI, alpha 1	-0.534633	0.000194354	0.690334				Cc2d2a	coiled-coil and C2 domain containing 2A	0.564276	0.00227047	1.47865
Fam162a	family with sequence similarity 162, member A	-0.534457	0.000822369	0.690418				Whsc1l1	Wolf-Hirschhorn syndrome candidate 1-like 1 (human)	0.564137	3.92882e-05	1.4785
Smarcd3	SWI/SNF related, matrix associated, actin dependent regulator of chromatin, subfamily d, member 3	-0.533908	0.00176187	0.690681				Lin9	lin-9 homolog (C. elegans)	0.563677	0.00111763	1.47803
Dusp1	dual specificity phosphatase 1	-0.533872	0.0406526	0.690698				BC068281	cDNA sequence BC068281	0.563504	0.0295864	1.47785
Tubb6	tubulin, beta 6 class V	-0.533872	0.00343591	0.690699				Dido1	death inducer-obliterator 1	0.563268	4.8334e-05	1.47761
Cd3eap	CD3E antigen, epsilon polypeptide associated protein	-0.533379	0.00341459	0.690935				Shroom4	shroom family member 4	0.563152	4.08716e-05	1.47749
Dctn1	dynactin 1	-0.533308	0.00405053	0.690969				Sec61a2	Sec61, alpha subunit 2 (S. cerevisiae)	0.56287	0.000408649	1.4772
Med16	mediator complex subunit 16	-0.532783	0.00899294	0.69122				Il1rap	interleukin 1 receptor accessory protein	0.562638	0.0286076	1.47697
1700021F05Rik	RIKEN cDNA 1700021F05 gene	-0.53274	0.0114658	0.691241				Zfp617	zinc finger protein 617	0.562603	0.00484073	1.47693
Zfand2b	zinc finger, AN1 type domain 2B	-0.532708	0.0342171	0.691256				Polr3f	polymerase (RNA) III (DNA directed) polypeptide F	0.562533	0.000215825	1.47686
Mief2	mitochondrial elongation factor 2	-0.532559	0.0278663	0.691328				Tmem47	transmembrane protein 47	0.562525	0.00216855	1.47685
Mmp23	matrix metallopeptidase 23	-0.532391	0.00601053	0.691408				Tarbp1	TAR RNA binding protein 1	0.561907	0.00551958	1.47622
Apex1	apurinic/apyrimidinic endonuclease 1	-0.532303	0.000147986	0.69145				Ralgps1	Ral GEF with PH domain and SH3 binding motif 1	0.561539	0.00244762	1.47584
Commd9	COMM domain containing 9	-0.531583	0.00291205	0.691795				Nemp1	nuclear envelope integral membrane protein 1	0.561229	0.00323354	1.47553
Rps27a-ps2	ribosomal protein S27A, pseudogene 2	-0.531349	0.00365783	0.691907				Slc12a6	solute carrier family 12, member 6	0.561162	0.000117101	1.47546
Tubb5	tubulin, beta 5 class I	-0.531177	1.8687e-05	0.69199				Zxdb	zinc finger, X-linked, duplicated B	0.560853	0.0373702	1.47514
Oser1	oxidative stress responsive serine rich 1	-0.531032	0.00164573	0.692059				Gm14226	predicted gene 14226	0.56085	0.0093772	1.47514
Tmed3	transmembrane emp24 domain containing 3	-0.530899	0.000472294	0.692123				Zmat1	zinc finger, matrin type 1	0.560728	0.00325346	1.47501
Vcp-rs	valosin containing protein, related sequence	-0.530765	5.57494e-05	0.692188				Cep41	centrosomal protein 41	0.560349	0.00147259	1.47463
Pdlim7	PDZ and LIM domain 7	-0.530525	0.00205521	0.692303				Abcb7	ATP-binding cassette, sub-family B (MDR/TAP), member 7	0.560279	0.000599552	1.47455
Uxt	ubiquitously expressed transcript	-0.530507	0.016796	0.692311				Top2b	topoisomerase (DNA) II beta	0.559965	0.000110598	1.47423
Rangap1	RAN GTPase activating protein 1	-0.530371	0.000282871	0.692376				Ppp3cb	protein phosphatase 3, catalytic subunit, beta isoform	0.558898	4.28241e-05	1.47314
Vasn	vasorin	-0.529988	0.00158085	0.692561				Rad54b	RAD54 homolog B (S. cerevisiae)	0.558275	0.00335405	1.47251
Fxyd6	FXYD domain-containing ion transport regulator 6	-0.529852	0.0013471	0.692626				Plekhh2	pleckstrin homology domain containing, family H (with MyTH4 domain) member 2	0.558229	0.00132725	1.47246
Tmed1	transmembrane emp24 domain containing 1	-0.529706	0.000873523	0.692696				Cacnb2	calcium channel, voltage-dependent, beta 2 subunit	0.557941	0.0132758	1.47217
Lmf2	lipase maturation factor 2	-0.529577	0.00141911	0.692758				Ppm1k	protein phosphatase 1K (PP2C domain containing)	0.557852	0.010137	1.47208
Serf2	small EDRK-rich factor 2	-0.529572	0.000475874	0.69276				Kansl1	KAT8 regulatory NSL complex subunit 1	0.55757	2.95381e-05	1.47179
Ror2	receptor tyrosine kinase-like orphan receptor 2	-0.529483	0.0188764	0.692803				Lrig2	leucine-rich repeats and immunoglobulin-like domains 2	0.557476	4.74475e-05	1.47169
Rpp25	ribonuclease P/MRP 25 subunit	-0.52936	0.0172829	0.692862				Tktl2	transketolase-like 2	0.557463	0.018458	1.47168
Dnajc19	DnaJ heat shock protein family (Hsp40) member C19	-0.529294	0.0287522	0.692894				Pik3r3	phosphatidylinositol 3 kinase, regulatory subunit, polypeptide 3 (p55)	0.557294	2.96702e-05	1.47151
Apitd1	apoptosis-inducing, TAF9-like domain 1	-0.529215	0.0236284	0.692931				Mau2	MAU2 sister chromatid cohesion factor	0.557045	7.62884e-05	1.47125
Sdc1	syndecan 1	-0.528969	0.000441823	0.69305				C330007P06Rik	RIKEN cDNA C330007P06 gene	0.556843	0.00251386	1.47105
Kdelr1	KDEL (Lys-Asp-Glu-Leu) endoplasmic reticulum protein retention receptor 1	-0.528821	0.00013834	0.693121				Wdr19	WD repeat domain 19	0.556251	0.00200946	1.47044
Otulin	OTU deubiquitinase with linear linkage specificity	-0.528791	0.00374705	0.693135				Evi5	ecotropic viral integration site 5	0.555778	4.22444e-05	1.46996
H2afz	H2A histone family, member Z	-0.52873	0.00229103	0.693165				4931406P16Rik	RIKEN cDNA 4931406P16 gene	0.555703	0.000361145	1.46988
Spc24	SPC24, NDC80 kinetochore complex component, homolog (S. cerevisiae)	-0.528574	0.0210765	0.69324				Zmym5	zinc finger, MYM-type 5	0.555188	0.000118556	1.46936
Cnp	2',3'-cyclic nucleotide 3' phosphodiesterase	-0.528541	0.021313	0.693255				Frk	fyn-related kinase	0.555133	0.0350603	1.4693
Ift43	intraflagellar transport 43	-0.52841	0.00877175	0.693318				Fam168a	family with sequence similarity 168, member A	0.554992	0.000256045	1.46916
S100a1	S100 calcium binding protein A1	-0.528024	0.0122673	0.693504				Zfp938	zinc finger protein 938	0.553664	0.0287649	1.46781
Chtf18	CTF18, chromosome transmission fidelity factor 18	-0.527149	0.00606783	0.693924				Zfp541	zinc finger protein 541	0.553456	0.00799647	1.4676
Gm4366	predicted gene 4366	-0.527057	9.81305e-05	0.693969				Fam214a	family with sequence similarity 214, member A	0.553316	0.000440252	1.46745
Ptpn6	protein tyrosine phosphatase, non-receptor type 6	-0.526877	0.036527	0.694056				Cdc27	cell division cycle 27	0.553042	0.000225729	1.46718
Fkbpl	FK506 binding protein-like	-0.526782	0.0124194	0.694101				2410089E03Rik	RIKEN cDNA 2410089E03 gene	0.552955	0.000267602	1.46709
Adamts15	a disintegrin-like and metallopeptidase (reprolysin type) with thrombospondin type 1 motif, 15	-0.526526	0.0295305	0.694224				Mkl2	MKL/myocardin-like 2	0.552275	0.000324209	1.4664
Psmd7	proteasome (prosome, macropain) 26S subunit, non-ATPase, 7	-0.526518	0.000587001	0.694228				Ttc3	tetratricopeptide repeat domain 3	0.552205	0.000266822	1.46633
Rpl7	ribosomal protein L7	-0.526511	4.58699e-05	0.694232				2900097C17Rik	RIKEN cDNA 2900097C17 gene	0.551763	0.0326249	1.46588
Rhog	ras homolog family member G	-0.526441	0.00562873	0.694265				B3gnt5	UDP-GlcNAc:betaGal beta-1,3-N-acetylglucosaminyltransferase 5	0.551718	0.0303736	1.46583
Wdr18	WD repeat domain 18	-0.526408	0.00216137	0.694281				Ago2	argonaute RISC catalytic subunit 2	0.551694	0.000125299	1.46581
Nmral1	NmrA-like family domain containing 1	-0.526198	0.00243609	0.694382				Lmln	leishmanolysin-like (metallopeptidase M8 family)	0.551648	0.0102987	1.46576
Dhrs7b	dehydrogenase/reductase (SDR family) member 7B	-0.525947	0.00222532	0.694503				4632415L05Rik	RIKEN cDNA 4632415L05 gene	0.551272	0.0162221	1.46538
Pqbp1	polyglutamine binding protein 1	-0.525941	0.00123284	0.694506				Pcsk7	proprotein convertase subtilisin/kexin type 7	0.551073	0.00330122	1.46518
March9	membrane-associated ring finger (C3HC4) 9	-0.525768	0.0333563	0.694589				Lca5	Leber congenital amaurosis 5 (human)	0.550989	0.0402976	1.46509
Hmgn3	high mobility group nucleosomal binding domain 3	-0.525061	0.0155798	0.69493				Hinfp	histone H4 transcription factor	0.55022	0.00657811	1.46431
Nectin2	nectin cell adhesion molecule 2	-0.524998	0.00136233	0.69496				Yes1	YES proto-oncogene 1, Src family tyrosine kinase	0.550135	0.000460998	1.46422
Cux2	cut-like homeobox 2	-0.524755	0.0151411	0.695077				Ttf1	transcription termination factor, RNA polymerase I	0.550003	0.00163334	1.46409
Cks1b	CDC28 protein kinase 1b	-0.524538	0.000571288	0.695182				0610010F05Rik	RIKEN cDNA 0610010F05 gene	0.55	0.00252524	1.46409
Fam20c	family with sequence similarity 20, member C	-0.524327	0.0299626	0.695284				Arhgef11	Rho guanine nucleotide exchange factor (GEF) 11	0.549866	0.000203902	1.46395
C1qbp	complement component 1, q subcomponent binding protein	-0.524138	0.000273278	0.695374				Tle2	transducin-like enhancer of split 2	0.549772	0.00027259	1.46385
Psmc3ip	proteasome (prosome, macropain) 26S subunit, ATPase 3, interacting protein	-0.524128	0.0153289	0.695379				Rbl1	retinoblastoma-like 1 (p107)	0.549537	0.00165499	1.46362
Ppp1r3b	protein phosphatase 1, regulatory (inhibitor) subunit 3B	-0.523781	0.040331	0.695547				Tet1	tet methylcytosine dioxygenase 1	0.549524	0.000999243	1.4636
Chst2	carbohydrate sulfotransferase 2	-0.523747	0.0068083	0.695563				Gfpt1	glutamine fructose-6-phosphate transaminase 1	0.54948	0.000441823	1.46356
Nckap5l	NCK-associated protein 5-like	-0.523465	0.0381867	0.695699				Setdb1	SET domain, bifurcated 1	0.549418	0.00056489	1.46349
P4ha2	procollagen-proline, 2-oxoglutarate 4-dioxygenase (proline 4-hydroxylase), alpha II polypeptide	-0.523391	0.00449672	0.695735				Taf1	TATA-box binding protein associated factor 1	0.549231	0.000153477	1.46331
Wbscr16	Williams-Beuren syndrome chromosome region 16 homolog (human)	-0.523163	0.00950681	0.695844				Rsad1	radical S-adenosyl methionine domain containing 1	0.549145	0.0211469	1.46322
Gstm5	glutathione S-transferase, mu 5	-0.522866	0.000467083	0.695988				Pde8a	phosphodiesterase 8A	0.54897	0.00351241	1.46304
Atp5h	ATP synthase, H+ transporting, mitochondrial F0 complex, subunit D	-0.522826	0.000196062	0.696007				Atp11b	ATPase, class VI, type 11B	0.548785	8.35727e-05	1.46285
Csrp1	cysteine and glycine-rich protein 1	-0.522565	0.000727415	0.696133				Chka	choline kinase alpha	0.548553	0.00152285	1.46262
Thap7	THAP domain containing 7	-0.522482	0.0362369	0.696173				Ccnl2	cyclin L2	0.54828	0.00235684	1.46234
Ppia	peptidylprolyl isomerase A	-0.522477	3.92882e-05	0.696176				Bbs12	Bardet-Biedl syndrome 12 (human)	0.548264	0.0251786	1.46233
Cpxm1	carboxypeptidase X 1 (M14 family)	-0.522073	0.000154204	0.696371				Setbp1	SET binding protein 1	0.547893	0.0143709	1.46195
Dbnl	drebrin-like	-0.522019	0.000874306	0.696397				Mki67	antigen identified by monoclonal antibody Ki 67	0.54763	0.00942558	1.46168
Nudt14	nudix (nucleoside diphosphate linked moiety X)-type motif 14	-0.521897	0.0192646	0.696455				Hspa13	heat shock protein 70 family, member 13	0.547173	0.000688228	1.46122
Sap30	sin3 associated polypeptide	-0.521702	0.0450526	0.69655				Lamp2	lysosomal-associated membrane protein 2	0.547146	9.10686e-05	1.46119
Crtap	cartilage associated protein	-0.521607	0.000265328	0.696595				Fam178a	family with sequence similarity 178, member A	0.547135	4.768e-05	1.46118
Vamp8	vesicle-associated membrane protein 8	-0.521487	0.000864375	0.696653				Tspan12	tetraspanin 12	0.54697	0.00344396	1.46101
Mrps15	mitochondrial ribosomal protein S15	-0.521297	0.00225347	0.696745				Hivep1	human immunodeficiency virus type I enhancer binding protein 1	0.546664	0.000492687	1.4607
Cfdp1	craniofacial development protein 1	-0.521037	7.72439e-05	0.696871				Dixdc1	DIX domain containing 1	0.546429	0.00097964	1.46047
Sephs2	selenophosphate synthetase 2	-0.52091	0.00270558	0.696932				Kif23	kinesin family member 23	0.546309	0.000571924	1.46034
Cox6c	cytochrome c oxidase subunit VIc	-0.520753	0.000146693	0.697008				Kntc1	kinetochore associated 1	0.546071	0.00139503	1.4601
Dnajb2	DnaJ heat shock protein family (Hsp40) member B2	-0.520472	0.001859	0.697144				Fam35a	family with sequence similarity 35, member A	0.545874	0.0198372	1.4599
Tex19.2	testis expressed gene 19.2	-0.520311	0.0178693	0.697222				March6	membrane-associated ring finger (C3HC4) 6	0.545855	0.000173467	1.45989
Serpinf1	serine (or cysteine) peptidase inhibitor, clade F, member 1	-0.520192	0.000780996	0.697279				Map7d2	MAP7 domain containing 2	0.545677	0.000365467	1.45971
Ndufb4	NADH dehydrogenase (ubiquinone) 1 beta subcomplex 4	-0.520013	0.0294143	0.697366				Zfp825	zinc finger protein 825	0.545423	0.0249053	1.45945
Mgp	matrix Gla protein	-0.519903	0.00591423	0.697419				Thap6	THAP domain containing 6	0.54531	0.0328911	1.45933
Dtx1	deltex 1, E3 ubiquitin ligase	-0.519758	0.0411533	0.697489				Zscan29	zinc finger SCAN domains 29	0.545299	0.000507917	1.45932
Dbn1	drebrin 1	-0.519351	0.00471639	0.697686				Zcchc6	zinc finger, CCHC domain containing 6	0.545251	0.000308243	1.45927
Cspg5	chondroitin sulfate proteoglycan 5	-0.519256	0.0205436	0.697732				Zfp607b	zinc finger protein 607B	0.545223	0.0289056	1.45925
Pomgnt2	protein O-linked mannose beta 1,4-N-acetylglucosaminyltransferase 2	-0.519236	0.0467989	0.697741				Arhgap29	Rho GTPase activating protein 29	0.54511	2.10809e-05	1.45913
Slc2a8	solute carrier family 2, (facilitated glucose transporter), member 8	-0.519003	0.0276741	0.697854				Tubgcp5	tubulin, gamma complex associated protein 5	0.545024	0.000334291	1.45904
Manf	mesencephalic astrocyte-derived neurotrophic factor	-0.518826	0.000436974	0.69794				Nsd1	nuclear receptor-binding SET-domain protein 1	0.544847	0.000185197	1.45887
Ube2s	ubiquitin-conjugating enzyme E2S	-0.518184	0.000933156	0.69825				2610008E11Rik	RIKEN cDNA 2610008E11 gene	0.544572	0.00145832	1.45859
Chmp6	charged multivesicular body protein 6	-0.518078	0.00841093	0.698301				Ssh2	slingshot homolog 2 (Drosophila)	0.544362	0.000907748	1.45838
Pigs	phosphatidylinositol glycan anchor biosynthesis, class S	-0.517986	0.00061906	0.698346				Pm20d1	peptidase M20 domain containing 1	0.54436	0.0231806	1.45837
Gfer	growth factor, erv1 (S. cerevisiae)-like (augmenter of liver regeneration)	-0.517746	0.00703875	0.698462				Gxylt2	glucoside xylosyltransferase 2	0.543976	0.000305343	1.45799
Minos1	mitochondrial inner membrane organizing system 1	-0.517275	0.000258204	0.69869				Nmt2	N-myristoyltransferase 2	0.543556	0.000566984	1.45756
Ppil1	peptidylprolyl isomerase (cyclophilin)-like 1	-0.516892	0.00265868	0.698876				Ticrr	TOPBP1-interacting checkpoint and replication regulator	0.543555	0.00162934	1.45756
Zfp622	zinc finger protein 622	-0.516888	0.00601211	0.698878				Dhx36	DEAH (Asp-Glu-Ala-His) box polypeptide 36	0.543423	0.00112707	1.45743
Armc5	armadillo repeat containing 5	-0.516801	0.0214318	0.69892				N4bp2	NEDD4 binding protein 2	0.543405	9.95846e-05	1.45741
Cdr2l	cerebellar degeneration-related protein 2-like	-0.516662	0.00193818	0.698987				Usp8	ubiquitin specific peptidase 8	0.543367	5.87154e-05	1.45737
Nop10	NOP10 ribonucleoprotein	-0.516444	0.0013383	0.699093				Rnf24	ring finger protein 24	0.543261	0.00183832	1.45726
Mrps36	mitochondrial ribosomal protein S36	-0.516434	0.0229427	0.699098				Mapkbp1	mitogen-activated protein kinase binding protein 1	0.543207	0.000541296	1.45721
Ten1	TEN1 telomerase capping complex subunit	-0.516241	0.0128326	0.699191				Tnik	TRAF2 and NCK interacting kinase	0.542989	0.00688373	1.45699
Ramp2	receptor (calcitonin) activity modifying protein 2	-0.51578	0.00656704	0.699415				Mbd1	methyl-CpG binding domain protein 1	0.542953	0.000848203	1.45695
Hmgn2	high mobility group nucleosomal binding domain 2	-0.515156	0.0116362	0.699717				Abi2	abl-interactor 2	0.542852	0.000119388	1.45685
Gm12696	predicted gene 12696	-0.515112	0.0283037	0.699739				Dhx33	DEAH (Asp-Glu-Ala-His) box polypeptide 33	0.542776	0.000236009	1.45677
Ifi30	interferon gamma inducible protein 30	-0.514896	0.00310389	0.699844				Urb2	URB2 ribosome biogenesis 2 homolog (S. cerevisiae)	0.54273	0.00137583	1.45673
Sphk2	sphingosine kinase 2	-0.514749	0.00689278	0.699915				Srsf12	serine/arginine-rich splicing factor 12	0.542326	0.012687	1.45632
Hyi	hydroxypyruvate isomerase (putative)	-0.514587	0.0338477	0.699993				Herc4	hect domain and RLD 4	0.542197	0.000249732	1.45619
Tagln2	transgelin 2	-0.514298	0.0011001	0.700134				Hormad2	HORMA domain containing 2	0.541813	0.00220543	1.4558
Emilin1	elastin microfibril interfacer 1	-0.514158	0.000556677	0.700201				Trim39	tripartite motif-containing 39	0.541779	0.00212583	1.45577
Med11	mediator complex subunit 11	-0.514148	0.0324744	0.700206				Nin	ninein	0.541457	0.00396896	1.45544
Saraf	store-operated calcium entry-associated regulatory factor	-0.513775	0.00365783	0.700387				Topbp1	topoisomerase (DNA) II binding protein 1	0.540913	0.000368102	1.45489
Phax	phosphorylated adaptor for RNA export	-0.513745	0.00246072	0.700402				Haus3	HAUS augmin-like complex, subunit 3	0.540908	0.00147352	1.45489
Itgb5	integrin beta 5	-0.513648	0.000740731	0.700449				Tshz1	teashirt zinc finger family member 1	0.540894	0.000520061	1.45487
E130309D02Rik	RIKEN cDNA E130309D02 gene	-0.513629	0.0124386	0.700458				Tnpo1	transportin 1	0.540678	3.242e-05	1.45466
Ufc1	ubiquitin-fold modifier conjugating enzyme 1	-0.513133	0.00110954	0.700699				Zfp2	zinc finger protein 2	0.540443	0.0106421	1.45442
Ppp1r11	protein phosphatase 1, regulatory (inhibitor) subunit 11	-0.513052	0.00178487	0.700739				Serpini1	serine (or cysteine) peptidase inhibitor, clade I, member 1	0.54021	0.00571039	1.45418
Mea1	male enhanced antigen 1	-0.512476	0.00137335	0.701018				Nepro	nucleolus and neural progenitor protein	0.539459	0.0028335	1.45343
Plppr2	phospholipid phosphatase related 2	-0.512415	0.0322835	0.701048				Fbxl20	F-box and leucine-rich repeat protein 20	0.539394	0.000133703	1.45336
Erbb2	erb-b2 receptor tyrosine kinase 2	-0.512103	0.000422539	0.7012				Papln	papilin, proteoglycan-like sulfated glycoprotein	0.539037	0.00352688	1.453
Tgm2	transglutaminase 2, C polypeptide	-0.511943	0.00798326	0.701277				Zfp142	zinc finger protein 142	0.538909	0.00119496	1.45287
Bmper	BMP-binding endothelial regulator	-0.511792	0.0288562	0.701351				Helq	helicase, POLQ-like	0.53881	0.0030422	1.45277
Procr	protein C receptor, endothelial	-0.511032	0.0449469	0.70172				Tsc1	tuberous sclerosis 1	0.538593	0.000195554	1.45256
Psmb2	proteasome (prosome, macropain) subunit, beta type 2	-0.510934	0.000798527	0.701768				Armcx1	armadillo repeat containing, X-linked 1	0.53847	0.0112266	1.45243
Atp5g1	ATP synthase, H+ transporting, mitochondrial F0 complex, subunit C1 (subunit 9)	-0.510646	0.00335405	0.701908				Supt20	suppressor of Ty 20	0.537671	0.000995784	1.45163
Palm3	paralemmin 3	-0.510235	0.0100901	0.702108				9330102E08Rik	RIKEN cDNA 9330102E08 gene	0.537379	0.0404151	1.45133
Ak1	adenylate kinase 1	-0.510169	0.0343204	0.70214				Aspm	asp (abnormal spindle)-like, microcephaly associated (Drosophila)	0.537308	0.00605128	1.45126
Ebpl	emopamil binding protein-like	-0.510149	0.00600795	0.70215				Ubtd2	ubiquitin domain containing 2	0.53721	0.00261284	1.45116
Ndufv3	NADH dehydrogenase (ubiquinone) flavoprotein 3	-0.509988	0.00114735	0.702228				Dgkq	diacylglycerol kinase, theta	0.536836	0.00519775	1.45079
Impdh1	inosine 5'-phosphate dehydrogenase 1	-0.50983	0.00505788	0.702305				Dock10	dedicator of cytokinesis 10	0.536436	0.0395609	1.45038
Ndufc2	NADH dehydrogenase (ubiquinone) 1, subcomplex unknown, 2	-0.509617	0.0107559	0.702409				Rab36	RAB36, member RAS oncogene family	0.535997	0.00618783	1.44994
Cnn2	calponin 2	-0.509544	0.00204978	0.702444				Rfx5	regulatory factor X, 5 (influences HLA class II expression)	0.535388	0.000625364	1.44933
Zbtb8a	zinc finger and BTB domain containing 8a	-0.509531	0.00656442	0.702451				Ufl1	UFM1 specific ligase 1	0.535351	0.000329365	1.44929
Eci1	enoyl-Coenzyme A delta isomerase 1	-0.509452	0.011027	0.702489				Fgf11	fibroblast growth factor 11	0.535225	0.00212583	1.44917
Phf5a	PHD finger protein 5A	-0.509247	0.000558267	0.702589				Rasgrp3	RAS, guanyl releasing protein 3	0.535116	0.0107903	1.44906
Vat1	vesicle amine transport 1	-0.509064	0.00278156	0.702678				Stox2	storkhead box 2	0.534967	0.00371974	1.44891
Myl12b	myosin, light chain 12B, regulatory	-0.509017	0.00049752	0.702701				Trip12	thyroid hormone receptor interactor 12	0.534908	0.000316469	1.44885
Ly6e	lymphocyte antigen 6 complex, locus E	-0.508811	0.000528571	0.702802				Lims1	LIM and senescent cell antigen-like domains 1	0.534898	0.000244866	1.44884
Scarf2	scavenger receptor class F, member 2	-0.508703	0.0106056	0.702854				Adam9	a disintegrin and metallopeptidase domain 9 (meltrin gamma)	0.53486	0.00289102	1.4488
Aebp1	AE binding protein 1	-0.507885	0.000800849	0.703253				Mmgt1	membrane magnesium transporter 1	0.534378	0.000263642	1.44832
Tpt1	tumor protein, translationally-controlled 1	-0.507878	0.000792851	0.703256				Rsf1	remodeling and spacing factor 1	0.533387	0.000137622	1.44732
Hmbs	hydroxymethylbilane synthase	-0.507825	0.00421733	0.703282				Suv420h1	suppressor of variegation 4-20 homolog 1 (Drosophila)	0.533375	0.000131814	1.44731
Hk1	hexokinase 1	-0.507818	0.00315187	0.703285				Lztfl1	leucine zipper transcription factor-like 1	0.533344	0.00921347	1.44728
Coq4	coenzyme Q4	-0.507299	0.0178547	0.703539				Ston1	stonin 1	0.533299	0.0048029	1.44723
Hsd11b2	hydroxysteroid 11-beta dehydrogenase 2	-0.507119	0.0263174	0.703626				Arhgap42	Rho GTPase activating protein 42	0.533277	0.000623348	1.44721
Fbxl19	F-box and leucine-rich repeat protein 19	-0.506996	0.00168182	0.703686				Oxr1	oxidation resistance 1	0.532661	0.000180059	1.44659
Nos3	nitric oxide synthase 3, endothelial cell	-0.506878	0.0409226	0.703744				Col4a5	collagen, type IV, alpha 5	0.532417	0.00258883	1.44635
Smco4	single-pass membrane protein with coiled-coil domains 4	-0.506781	0.0160947	0.703791				Gatad2b	GATA zinc finger domain containing 2B	0.532366	0.000230886	1.4463
Ahsa1	AHA1, activator of heat shock protein ATPase 1	-0.506596	0.000436974	0.703881				Ep400	E1A binding protein p400	0.532169	0.000675149	1.4461
Tfpt	TCF3 (E2A) fusion partner	-0.506567	0.0153938	0.703896				Arl13b	ADP-ribosylation factor-like 13B	0.532068	0.00666919	1.446
Hspa2	heat shock protein 2	-0.506566	0.0459235	0.703896				Zfp91	zinc finger protein 91	0.531382	0.000107172	1.44531
Mrpl30	mitochondrial ribosomal protein L30	-0.506164	0.000874017	0.704092				Trim56	tripartite motif-containing 56	0.530981	0.00225715	1.44491
Ddt	D-dopachrome tautomerase	-0.506099	0.0114658	0.704124				Cwf19l2	CWF19-like 2, cell cycle control (S. pombe)	0.530797	0.00333455	1.44473
Aif1l	allograft inflammatory factor 1-like	-0.506063	0.00295824	0.704142				Rint1	RAD50 interactor 1	0.530796	0.0025223	1.44473
Eef2	eukaryotic translation elongation factor 2	-0.506037	0.00132918	0.704154				Gas2l3	growth arrest-specific 2 like 3	0.530618	0.0266504	1.44455
Tapbp	TAP binding protein	-0.506016	0.00409344	0.704164				Pnpt1	polyribonucleotide nucleotidyltransferase 1	0.529539	0.00385641	1.44347
Babam1	BRISC and BRCA1 A complex member 1	-0.505873	0.00265868	0.704234				Cnot6l	CCR4-NOT transcription complex, subunit 6-like	0.529063	0.000494489	1.44299
Podxl2	podocalyxin-like 2	-0.505789	0.00796395	0.704275				Ubr2	ubiquitin protein ligase E3 component n-recognin 2	0.528956	0.00343426	1.44289
Prrx2	paired related homeobox 2	-0.505729	0.0392578	0.704304				Zik1	zinc finger protein interacting with K protein 1	0.528795	0.0164704	1.44272
Nme4	NME/NM23 nucleoside diphosphate kinase 4	-0.505703	0.00317376	0.704317				Zfp866	zinc finger protein 866	0.528758	0.000715617	1.44269
Plk1	polo-like kinase 1	-0.505006	0.0101358	0.704658				Fan1	FANCD2/FANCI-associated nuclease 1	0.527878	0.0137179	1.44181
Msrb1	methionine sulfoxide reductase B1	-0.504571	0.00613558	0.70487				Pgap1	post-GPI attachment to proteins 1	0.527161	0.00218315	1.44109
Rexo2	RNA exonuclease 2	-0.504316	0.00798903	0.704995				Frmd6	FERM domain containing 6	0.526935	0.00151888	1.44086
Rilpl2	Rab interacting lysosomal protein-like 2	-0.504102	0.0367171	0.705099				Fnbp1l	formin binding protein 1-like	0.526839	4.61977e-05	1.44077
Rpl22	ribosomal protein L22	-0.504015	0.000104015	0.705142				Cnot6	CCR4-NOT transcription complex, subunit 6	0.526783	0.0007798	1.44071
Tprn	taperin	-0.503593	0.0167346	0.705348				Tmem30a	transmembrane protein 30A	0.526627	0.000798577	1.44056
Prmt1	protein arginine N-methyltransferase 1	-0.503559	0.000638649	0.705364				Sept7	septin 7	0.526544	0.000104036	1.44047
Eef1b2	eukaryotic translation elongation factor 1 beta 2	-0.503021	7.88621e-05	0.705628				Crebzf	CREB/ATF bZIP transcription factor	0.526542	0.00208444	1.44047
Ppt2	palmitoyl-protein thioesterase 2	-0.502936	0.0283329	0.705669				Rad54l2	RAD54 like 2 (S. cerevisiae)	0.52621	0.000500839	1.44014
Mrps33	mitochondrial ribosomal protein S33	-0.502712	0.00492868	0.705779				Zfp120	zinc finger protein 120	0.526025	0.0129866	1.43996
Glipr2	GLI pathogenesis-related 2	-0.502585	0.00420185	0.705841				Mtpn	myotrophin	0.525688	4.85956e-05	1.43962
Dusp7	dual specificity phosphatase 7	-0.50256	0.0100104	0.705853				Xpo1	exportin 1	0.525455	7.10047e-05	1.43939
Ctsd	cathepsin D	-0.502528	0.000172158	0.705869				Mdn1	midasin AAA ATPase 1	0.525348	8.77238e-05	1.43928
3110082I17Rik	RIKEN cDNA 3110082I17 gene	-0.502358	0.0263348	0.705952				Ppwd1	peptidylprolyl isomerase domain and WD repeat containing 1	0.525332	0.0032617	1.43926
Ppp1r37	protein phosphatase 1, regulatory subunit 37	-0.502348	0.00721039	0.705957				Rpgr	retinitis pigmentosa GTPase regulator	0.524666	0.00177223	1.4386
Eif3d	eukaryotic translation initiation factor 3, subunit D	-0.501911	0.000106171	0.706171				Ddx3x	DEAD/H (Asp-Glu-Ala-Asp/His) box polypeptide 3, X-linked	0.523799	3.50866e-05	1.43774
Gja5	gap junction protein, alpha 5	-0.501791	0.038017	0.706229				Leng8	leukocyte receptor cluster (LRC) member 8	0.523569	0.000237522	1.43751
Wnt5b	wingless-type MMTV integration site family, member 5B	-0.501493	0.00939294	0.706375				Zbtb18	zinc finger and BTB domain containing 18	0.523331	0.000782198	1.43727
Sox12	SRY (sex determining region Y)-box 12	-0.501195	0.00123039	0.706521				B3galnt2	UDP-GalNAc:betaGlcNAc beta 1,3-galactosaminyltransferase, polypeptide 2	0.522919	0.0020252	1.43686
Acads	acyl-Coenzyme A dehydrogenase, short chain	-0.501145	0.0116878	0.706546				Sf3b1	splicing factor 3b, subunit 1	0.522819	0.000116415	1.43676
Myc	myelocytomatosis oncogene	-0.500983	0.0327361	0.706625				Cenpe	centromere protein E	0.522608	0.00205463	1.43655
Alad	aminolevulinate, delta-, dehydratase	-0.500724	0.00219553	0.706752				Mfap3	microfibrillar-associated protein 3	0.521715	0.000689849	1.43566
Polr3h	polymerase (RNA) III (DNA directed) polypeptide H	-0.500557	0.00319016	0.706834				2610020H08Rik	RIKEN cDNA 2610020H08 gene	0.521696	0.0147617	1.43564
Rpl35a	ribosomal protein L35A	-0.500513	0.00384751	0.706855				Bbs1	Bardet-Biedl syndrome 1 (human)	0.521449	0.0273146	1.4354
Tmem132a	transmembrane protein 132A	-0.500287	0.00397278	0.706966				Adam12	a disintegrin and metallopeptidase domain 12 (meltrin alpha)	0.521306	0.00818089	1.43525
Tmsb4x	thymosin, beta 4, X chromosome	-0.500186	7.69859e-05	0.707016				Smurf2	SMAD specific E3 ubiquitin protein ligase 2	0.521235	0.000374492	1.43518
Nubpl	nucleotide binding protein-like	-0.500087	0.0234389	0.707064				Zfp354a	zinc finger protein 354A	0.521186	0.0409226	1.43513
Gm2a	GM2 ganglioside activator protein	-0.500069	0.000921973	0.707073				Arl5b	ADP-ribosylation factor-like 5B	0.521137	0.00053825	1.43509
Eef1a1	eukaryotic translation elongation factor 1 alpha 1	-0.499973	5.5815e-05	0.70712				Pds5b	PDS5 cohesin associated factor B	0.520984	0.000164265	1.43493
Cycs	cytochrome c, somatic	-0.499671	0.0023108	0.707268				Amer1	APC membrane recruitment 1	0.520769	0.00181382	1.43472
2410016O06Rik	RIKEN cDNA 2410016O06 gene	-0.499571	0.00979522	0.707317				Zyg11b	zyg-ll family member B, cell cycle regulator	0.520333	0.000195453	1.43429
Ddah2	dimethylarginine dimethylaminohydrolase 2	-0.499319	0.00281394	0.707441				Atp2b1	ATPase, Ca++ transporting, plasma membrane 1	0.520188	0.000925152	1.43414
Rela	v-rel reticuloendotheliosis viral oncogene homolog A (avian)	-0.499152	0.00265868	0.707523				9930104L06Rik	RIKEN cDNA 9930104L06 gene	0.52007	0.02183	1.43402
Fbxl14	F-box and leucine-rich repeat protein 14	-0.499044	0.0209183	0.707575				Ubxn7	UBX domain protein 7	0.519827	0.000190546	1.43378
Supt4a	suppressor of Ty 4A	-0.499013	0.00162925	0.707591				Hif1a	hypoxia inducible factor 1, alpha subunit	0.519541	8.57462e-05	1.4335
Tmem246	transmembrane protein 246	-0.498942	0.043688	0.707625				Sema3a	sema domain, immunoglobulin domain (Ig), short basic domain, secreted, (semaphorin) 3A	0.51915	0.00120212	1.43311
Chmp4b	charged multivesicular body protein 4B	-0.498886	0.000601359	0.707653				Utrn	utrophin	0.518739	0.00119137	1.4327
Ctsf	cathepsin F	-0.49875	0.00380734	0.70772				Pdss1	prenyl (solanesyl) diphosphate synthase, subunit 1	0.518601	0.0449665	1.43257
Rfng	RFNG O-fucosylpeptide 3-beta-N-acetylglucosaminyltransferase	-0.498667	0.00906281	0.70776				Nfrkb	nuclear factor related to kappa B binding protein	0.518555	0.00101192	1.43252
Tsfm	Ts translation elongation factor, mitochondrial	-0.498434	0.0265893	0.707875				Ccdc77	coiled-coil domain containing 77	0.517949	0.00765104	1.43192
Dnaaf2	dynein, axonemal assembly factor 2	-0.498229	0.0140233	0.707975				Appl1	adaptor protein, phosphotyrosine interaction, PH domain and leucine zipper containing 1	0.517948	0.000644176	1.43192
Rhob	ras homolog family member B	-0.498202	0.00433609	0.707988				Syne1	spectrin repeat containing, nuclear envelope 1	0.517628	0.0172815	1.4316
Fggy	FGGY carbohydrate kinase domain containing	-0.497994	0.0244669	0.708091				Elavl2	ELAV (embryonic lethal, abnormal vision, Drosophila)-like 2 (Hu antigen B)	0.517075	0.00157874	1.43105
Ctdnep1	CTD nuclear envelope phosphatase 1	-0.497985	0.000840169	0.708095				Sh3bgrl	SH3-binding domain glutamic acid-rich protein like	0.516695	0.00351925	1.43067
Gm9531	predicted gene 9531	-0.497763	0.00842893	0.708204				Sgol2a	shugoshin-like 2a (S. pombe)	0.516564	0.00369379	1.43054
Slc7a5	solute carrier family 7 (cationic amino acid transporter, y+ system), member 5	-0.497723	0.00269289	0.708224				Trim44	tripartite motif-containing 44	0.516294	7.42869e-05	1.43028
Rbm8a	RNA binding motif protein 8a	-0.49733	0.00489698	0.708417				Serinc5	serine incorporator 5	0.516286	0.000358065	1.43027
Mrpl55	mitochondrial ribosomal protein L55	-0.497082	0.0240236	0.708538				Smchd1	SMC hinge domain containing 1	0.515247	0.000156226	1.42924
Sf3b2	splicing factor 3b, subunit 2	-0.497062	0.000519351	0.708548				Chd8	chromodomain helicase DNA binding protein 8	0.515021	0.000155388	1.42901
Copz1	coatomer protein complex, subunit zeta 1	-0.496916	0.000249766	0.70862				Golga4	golgi autoantigen, golgin subfamily a, 4	0.514873	0.00129605	1.42887
Gm10182	predicted pseudogene 10182	-0.496747	0.00113059	0.708703				Ptprg	protein tyrosine phosphatase, receptor type, G	0.514812	0.000161485	1.42881
Plin2	perilipin 2	-0.496647	0.00121661	0.708752				Ice2	interactor of little elongation complex ELL subunit 2	0.514419	0.000838917	1.42842
Shmt2	serine hydroxymethyltransferase 2 (mitochondrial)	-0.49624	0.00705748	0.708952				Gigyf2	GRB10 interacting GYF protein 2	0.514404	0.000208436	1.4284
Ehmt2	euchromatic histone lysine N-methyltransferase 2	-0.496094	0.00249422	0.709024				Rad50	RAD50 double strand break repair protein	0.514371	0.000585721	1.42837
1110012L19Rik	RIKEN cDNA 1110012L19 gene	-0.496012	0.0118356	0.709064				Ccdc62	coiled-coil domain containing 62	0.514335	0.0229672	1.42834
Phb2	prohibitin 2	-0.495963	0.00174817	0.709088				Fbxo11	F-box protein 11	0.51429	0.000650934	1.42829
Csk	c-src tyrosine kinase	-0.495722	0.00418497	0.709207				Ncoa6	nuclear receptor coactivator 6	0.513789	0.000477824	1.4278
Elp6	elongator acetyltransferase complex subunit 6	-0.495525	0.0230313	0.709303				Zbtb49	zinc finger and BTB domain containing 49	0.513686	0.0319769	1.42769
Parl	presenilin associated, rhomboid-like	-0.495524	0.00270224	0.709304				Tns3	tensin 3	0.513285	6.30904e-05	1.4273
Lrrc47	leucine rich repeat containing 47	-0.495372	0.0216309	0.709379				Rttn	rotatin	0.513212	0.029445	1.42722
Gtpbp6	GTP binding protein 6 (putative)	-0.495131	0.0444653	0.709497				Tpr	translocated promoter region, nuclear basket protein	0.512905	0.000750273	1.42692
Elof1	ELF1 homolog, elongation factor 1	-0.495014	0.00146621	0.709555				Nrip1	nuclear receptor interacting protein 1	0.512604	0.00173184	1.42662
Mettl26	methyltransferase like 26	-0.495004	0.0348988	0.70956				Syne2	spectrin repeat containing, nuclear envelope 2	0.512573	0.00103027	1.42659
Atp5g2	ATP synthase, H+ transporting, mitochondrial F0 complex, subunit C2 (subunit 9)	-0.494966	0.00328776	0.709578				Igsf10	immunoglobulin superfamily, member 10	0.512441	0.0124194	1.42646
Gm9825	predicted gene 9825	-0.494845	0.0230792	0.709638				Akap8	A kinase (PRKA) anchor protein 8	0.512172	0.000269573	1.4262
Wfdc1	WAP four-disulfide core domain 1	-0.494546	0.0309243	0.709785				Ahcyl2	S-adenosylhomocysteine hydrolase-like 2	0.511819	0.00754673	1.42585
Bin1	bridging integrator 1	-0.494452	0.00340086	0.709831				Nr3c1	nuclear receptor subfamily 3, group C, member 1	0.511731	0.000693805	1.42576
Smarcb1	SWI/SNF related, matrix associated, actin dependent regulator of chromatin, subfamily b, member 1	-0.494355	0.00048915	0.709879				Invs	inversin	0.511592	0.00669944	1.42562
Flot1	flotillin 1	-0.494216	0.00666434	0.709947				Papola	poly (A) polymerase alpha	0.511523	0.000210559	1.42555
Gas1	growth arrest specific 1	-0.494031	0.00112949	0.710038				Csnk1g1	casein kinase 1, gamma 1	0.511416	0.00119849	1.42545
Aes	amino-terminal enhancer of split	-0.493973	0.00382025	0.710067				Fut8	fucosyltransferase 8	0.510815	0.00219017	1.42486
Pycr2	pyrroline-5-carboxylate reductase family, member 2	-0.493606	0.0219642	0.710248				Tspan18	tetraspanin 18	0.510452	0.000873523	1.4245
Cdo1	cysteine dioxygenase 1, cytosolic	-0.493524	0.0458932	0.710288				Hspa4l	heat shock protein 4 like	0.51037	0.0046849	1.42442
Fbxl6	F-box and leucine-rich repeat protein 6	-0.493391	0.00429825	0.710354				Edem3	ER degradation enhancer, mannosidase alpha-like 3	0.510281	0.000258744	1.42433
Gm13456	predicted gene 13456	-0.492937	0.0104145	0.710577				Zcchc4	zinc finger, CCHC domain containing 4	0.51	0.0109411	1.42405
Ephb3	Eph receptor B3	-0.492755	0.0060905	0.710667				Mfsd4b4	major facilitator superfamily domain containing 4B4	0.509782	0.00473106	1.42383
Pfdn1	prefoldin 1	-0.49187	0.0033176	0.711103				9430020K01Rik	RIKEN cDNA 9430020K01 gene	0.509409	0.000595902	1.42347
Pla2g15	phospholipase A2, group XV	-0.491751	0.00652571	0.711161				Zfp317	zinc finger protein 317	0.509111	0.0026631	1.42317
Emg1	EMG1 N1-specific pseudouridine methyltransferase	-0.49135	0.000464623	0.711359				Iqgap2	IQ motif containing GTPase activating protein 2	0.509081	0.010137	1.42314
Col18a1	collagen, type XVIII, alpha 1	-0.491155	0.000484543	0.711455				Slx4ip	SLX4 interacting protein	0.508924	0.0084528	1.42299
Coq8b	coenzyme Q8B	-0.490762	0.0126943	0.711649				Cstf2	cleavage stimulation factor, 3' pre-RNA subunit 2	0.508025	0.000131456	1.4221
Set	SET nuclear oncogene	-0.49002	0.00696617	0.712015				Slc39a10	solute carrier family 39 (zinc transporter), member 10	0.507896	0.000133484	1.42197
Pwwp2b	PWWP domain containing 2B	-0.489863	0.0249208	0.712093				Ggps1	geranylgeranyl diphosphate synthase 1	0.506993	0.00409429	1.42108
Chchd1	coiled-coil-helix-coiled-coil-helix domain containing 1	-0.489858	0.00292177	0.712095				Zfp560	zinc finger protein 560	0.506853	0.0253569	1.42095
Slc1a4	solute carrier family 1 (glutamate/neutral amino acid transporter), member 4	-0.489636	0.0106024	0.712205				St8sia1	ST8 alpha-N-acetyl-neuraminide alpha-2,8-sialyltransferase 1	0.506822	0.00144925	1.42092
Sars	seryl-aminoacyl-tRNA synthetase	-0.489157	0.00198123	0.712441				Aldh6a1	aldehyde dehydrogenase family 6, subfamily A1	0.506634	0.00281694	1.42073
Hmha1	histocompatibility (minor) HA-1	-0.488919	0.022071	0.712559				Tmem87b	transmembrane protein 87B	0.506408	0.000581342	1.42051
Gm21596	predicted gene, 21596	-0.488646	0.0283037	0.712694				Suz12	suppressor of zeste 12 homolog (Drosophila)	0.506207	0.000211807	1.42031
Cct5	chaperonin containing Tcp1, subunit 5 (epsilon)	-0.48859	0.000123104	0.712721				Zfand6	zinc finger, AN1-type domain 6	0.505913	0.0024484	1.42002
Apoa1bp	apolipoprotein A-I binding protein	-0.488582	0.00135526	0.712725				Fam84b	family with sequence similarity 84, member B	0.505876	0.00227041	1.41998
Ehd1	EH-domain containing 1	-0.488492	0.00229385	0.71277				Lrrc16a	leucine rich repeat containing 16A	0.505324	0.0162361	1.41944
1810037I17Rik	RIKEN cDNA 1810037I17 gene	-0.488479	0.00775355	0.712776				Ankrd11	ankyrin repeat domain 11	0.505178	0.00032112	1.4193
Col5a1	collagen, type V, alpha 1	-0.48828	0.000189937	0.712874				Ncoa3	nuclear receptor coactivator 3	0.505132	0.00302517	1.41925
Arpc4	actin related protein 2/3 complex, subunit 4	-0.488223	0.00142627	0.712903				Ripk1	receptor (TNFRSF)-interacting serine-threonine kinase 1	0.504912	0.00605736	1.41904
Tomm5	translocase of outer mitochondrial membrane 5 homolog (yeast)	-0.488155	0.00906881	0.712936				Yeats2	YEATS domain containing 2	0.504745	0.000357113	1.41887
Fdxr	ferredoxin reductase	-0.488	0.00538797	0.713013				Utp14b	UTP14B small subunit processome component	0.504684	0.0115386	1.41881
Spsb3	splA/ryanodine receptor domain and SOCS box containing 3	-0.487994	0.0203748	0.713016				Mrs2	MRS2 magnesium transporter	0.504543	0.0218532	1.41867
Kcnip3	Kv channel interacting protein 3, calsenilin	-0.487943	0.0348988	0.713041				Arl14ep	ADP-ribosylation factor-like 14 effector protein	0.503476	0.00352299	1.41762
Fen1	flap structure specific endonuclease 1	-0.487874	0.00190164	0.713075				Zdhhc21	zinc finger, DHHC domain containing 21	0.50342	0.00275799	1.41757
Tmem151a	transmembrane protein 151A	-0.487817	0.0477348	0.713103				Adamts19	a disintegrin-like and metallopeptidase (reprolysin type) with thrombospondin type 1 motif, 19	0.503322	0.0323565	1.41747
Cox7a2l	cytochrome c oxidase subunit VIIa polypeptide 2-like	-0.487778	0.000585552	0.713122				Zfp606	zinc finger protein 606	0.502951	0.01837	1.41711
E2f1	E2F transcription factor 1	-0.487666	0.00384842	0.713178				Top1	topoisomerase (DNA) I	0.502652	0.000299901	1.41682
Ddost	dolichyl-di-phosphooligosaccharide-protein glycotransferase	-0.487396	0.000146693	0.713311				Sacm1l	SAC1 suppressor of actin mutations 1-like (yeast)	0.502418	0.00130881	1.41659
Clic1	chloride intracellular channel 1	-0.486318	0.000705786	0.713844				Nufip2	nuclear fragile X mental retardation protein interacting protein 2	0.502401	0.000609116	1.41657
Bop1	block of proliferation 1	-0.486264	0.0041972	0.713871				Cep68	centrosomal protein 68	0.502246	0.000927554	1.41642
Cnpy3	canopy FGF signaling regulator 3	-0.486148	0.00944925	0.713929				Cpeb1	cytoplasmic polyadenylation element binding protein 1	0.502224	0.000919366	1.4164
Cdca5	cell division cycle associated 5	-0.485967	0.0142649	0.714018				Srsf5	serine/arginine-rich splicing factor 5	0.502051	0.000745895	1.41623
Neurl1a	neuralized E3 ubiquitin protein ligase 1A	-0.485916	0.0133528	0.714044				Zswim6	zinc finger SWIM-type containing 6	0.501556	0.00866438	1.41574
Dad1	defender against cell death 1	-0.485895	0.000462539	0.714054				Dock11	dedicator of cytokinesis 11	0.501503	0.00695013	1.41569
Dusp5	dual specificity phosphatase 5	-0.485826	0.00804308	0.714088				Pard3b	par-3 family cell polarity regulator beta	0.501455	0.0106441	1.41564
Rps19	ribosomal protein S19	-0.485699	0.00929314	0.714151				Mier1	MEIR1 treanscription regulator	0.501434	0.000622685	1.41562
Dgkz	diacylglycerol kinase zeta	-0.485574	0.00385113	0.714213				Hps5	Hermansky-Pudlak syndrome 5	0.501046	0.00310577	1.41524
Tst	thiosulfate sulfurtransferase, mitochondrial	-0.485462	0.00618432	0.714268				Glmn	glomulin, FKBP associated protein	0.501039	0.0164241	1.41523
Stoml2	stomatin (Epb7.2)-like 2	-0.484914	0.000849764	0.71454				Zkscan1	zinc finger with KRAB and SCAN domains 1	0.500797	0.00271069	1.415
Rcl1	RNA terminal phosphate cyclase-like 1	-0.484907	0.0122705	0.714543				Zfp975	zinc finger protein 975	0.500384	0.0328385	1.41459
Creb3	cAMP responsive element binding protein 3	-0.484792	0.00526749	0.7146				Hapln1	hyaluronan and proteoglycan link protein 1	0.500178	0.04441	1.41439
Polr3gl	polymerase (RNA) III (DNA directed) polypeptide G like	-0.48459	0.0341561	0.7147				Cep57	centrosomal protein 57	0.500099	0.0127701	1.41431
Spns1	spinster homolog 1	-0.484315	0.0041214	0.714836				Upf3b	UPF3 regulator of nonsense transcripts homolog B (yeast)	0.49975	0.00140441	1.41397
Triobp	TRIO and F-actin binding protein	-0.484188	0.0223684	0.714899				Zfp383	zinc finger protein 383	0.499137	0.00728182	1.41337
Mfap2	microfibrillar-associated protein 2	-0.483754	0.000551972	0.715115				Abca4	ATP-binding cassette, sub-family A (ABC1), member 4	0.498871	0.0341424	1.41311
Aspscr1	alveolar soft part sarcoma chromosome region, candidate 1 (human)	-0.483612	0.00939133	0.715185				Ly75	lymphocyte antigen 75	0.498867	0.0467101	1.4131
Cd9	CD9 antigen	-0.483567	0.00257995	0.715207				Tfdp2	transcription factor Dp 2	0.498607	0.000472978	1.41285
Psmc5	protease (prosome, macropain) 26S subunit, ATPase 5	-0.482957	0.000433226	0.71551				Vps33b	vacuolar protein sorting 33B	0.498165	0.00728182	1.41242
Lage3	L antigen family, member 3	-0.482912	0.00449672	0.715532				Ddias	DNA damage-induced apoptosis suppressor	0.497818	0.0188764	1.41208
Mpv17l2	MPV17 mitochondrial membrane protein-like 2	-0.482852	0.0364593	0.715562				Hps3	Hermansky-Pudlak syndrome 3	0.497611	0.00287668	1.41187
Gm8430	predicted pseudogene 8430	-0.482807	0.0389589	0.715584				Camsap2	calmodulin regulated spectrin-associated protein family, member 2	0.497523	0.00180731	1.41179
Sord	sorbitol dehydrogenase	-0.48204	0.0168213	0.715965				Crkl	v-crk avian sarcoma virus CT10 oncogene homolog-like	0.497509	0.000527434	1.41177
Ybx3	Y box protein 3	-0.48188	0.00265868	0.716044				Zfp407	zinc finger protein 407	0.497314	0.00372152	1.41158
Rnpepl1	arginyl aminopeptidase (aminopeptidase B)-like 1	-0.48187	0.0059357	0.716049				Inpp4a	inositol polyphosphate-4-phosphatase, type I	0.497097	0.0025223	1.41137
Tuba3a	tubulin, alpha 3A	-0.481666	0.00562949	0.71615				Psme4	proteasome (prosome, macropain) activator subunit 4	0.49676	0.00086727	1.41104
Clec2l	C-type lectin domain family 2, member L	-0.481448	0.0318634	0.716258				Rgs11	regulator of G-protein signaling 11	0.496713	0.0200046	1.41099
Ifrd2	interferon-related developmental regulator 2	-0.48123	0.0243072	0.716367				Strn	striatin, calmodulin binding protein	0.496601	0.000527296	1.41089
Gm10177	predicted gene 10177	-0.480772	0.0355411	0.716594				Dmrtc2	doublesex and mab-3 related transcription factor like family C2	0.496495	0.0304626	1.41078
Rbx1	ring-box 1	-0.480462	0.000625364	0.716748				Slmap	sarcolemma associated protein	0.496287	0.000708847	1.41058
Serpinh1	serine (or cysteine) peptidase inhibitor, clade H, member 1	-0.479929	0.000209914	0.717013				Rhbdd1	rhomboid domain containing 1	0.495441	0.0293149	1.40975
Atp6v1g1	ATPase, H+ transporting, lysosomal V1 subunit G1	-0.47964	0.00939107	0.717156				Eps15	epidermal growth factor receptor pathway substrate 15	0.49514	0.000857386	1.40946
Ascc1	activating signal cointegrator 1 complex subunit 1	-0.47953	0.00264586	0.717211				Chd2	chromodomain helicase DNA binding protein 2	0.494647	0.000543843	1.40898
Vars2	valyl-tRNA synthetase 2, mitochondrial	-0.479436	0.0055448	0.717258				Taf9b	TATA-box binding protein associated factor 9B	0.494345	0.0125066	1.40868
Spon1	spondin 1, (f-spondin) extracellular matrix protein	-0.479361	0.0129029	0.717295				Asz1	ankyrin repeat, SAM and basic leucine zipper domain containing 1	0.494279	0.0154895	1.40862
Lrrc75a	leucine rich repeat containing 75A	-0.479217	0.0114063	0.717367				Xk	X-linked Kx blood group	0.493543	0.0132758	1.4079
Gsr	glutathione reductase	-0.478892	0.00410684	0.717529				Ghr	growth hormone receptor	0.493241	0.0191234	1.4076
Spock2	sparc/osteonectin, cwcv and kazal-like domains proteoglycan 2	-0.47872	0.00750093	0.717614				Ank3	ankyrin 3, epithelial	0.492955	0.00423697	1.40732
Ctnnbip1	catenin beta interacting protein 1	-0.47851	0.00372152	0.717718				Hmbox1	homeobox containing 1	0.492749	0.00422399	1.40712
Glb1	galactosidase, beta 1	-0.478315	0.00856269	0.717815				Sowahc	sosondowah ankyrin repeat domain family member C	0.492153	0.0240398	1.40654
Txndc17	thioredoxin domain containing 17	-0.477864	0.00125434	0.71804				Abhd17b	abhydrolase domain containing 17B	0.492043	0.00945534	1.40643
Ndufs4	NADH dehydrogenase (ubiquinone) Fe-S protein 4	-0.4775	0.00472965	0.718221				Il1rl2	interleukin 1 receptor-like 2	0.49193	0.044104	1.40633
Gabarapl2	gamma-aminobutyric acid (GABA) A receptor-associated protein-like 2	-0.477189	0.0042588	0.718376				Zfp507	zinc finger protein 507	0.491689	0.00129605	1.40609
D2Wsu81e	DNA segment, Chr 2, Wayne State University 81, expressed	-0.476703	0.00536477	0.718618				Mier3	MIER family member 3	0.491627	0.00569416	1.40603
Gpc3	glypican 3	-0.476178	0.00455865	0.71888				Noct	nocturnin	0.491615	0.00123701	1.40602
Mrpl43	mitochondrial ribosomal protein L43	-0.476093	0.0267693	0.718922				Kif21a	kinesin family member 21A	0.491546	0.0386356	1.40595
Tmem189	transmembrane protein 189	-0.476032	0.0262204	0.718952				Usp24	ubiquitin specific peptidase 24	0.491029	0.000934088	1.40545
Zfp362	zinc finger protein 362	-0.475673	0.00718366	0.719131				Ncoa1	nuclear receptor coactivator 1	0.490765	0.00344075	1.40519
Drap1	Dr1 associated protein 1 (negative cofactor 2 alpha)	-0.47538	0.00265812	0.719277				Rbmx	RNA binding motif protein, X chromosome	0.490655	0.00349427	1.40508
Efnb1	ephrin B1	-0.475301	0.0100114	0.719317				Phtf2	putative homeodomain transcription factor 2	0.490597	0.00259575	1.40503
Aurka	aurora kinase A	-0.474283	0.00378874	0.719824				Mme	membrane metallo endopeptidase	0.489549	0.00144025	1.40401
Rpl17-ps8	ribosomal protein L17, pseudogene 8	-0.473936	0.00298744	0.719998				Gphn	gephyrin	0.489242	0.00987308	1.40371
H2afv	H2A histone family, member V	-0.473917	0.00315187	0.720007				Senp2	SUMO/sentrin specific peptidase 2	0.489176	0.00914122	1.40364
Frmd8	FERM domain containing 8	-0.473807	0.00988389	0.720062				Smc3	structural maintenance of chromosomes 3	0.489083	0.000381403	1.40355
Keap1	kelch-like ECH-associated protein 1	-0.47364	0.0110192	0.720145				Ift80	intraflagellar transport 80	0.488949	0.0053536	1.40342
Pgm2	phosphoglucomutase 2	-0.473528	0.00397254	0.720201				Upf2	UPF2 regulator of nonsense transcripts homolog (yeast)	0.488676	0.00116568	1.40316
Prkcz	protein kinase C, zeta	-0.473421	0.0386453	0.720255				Slc29a3	solute carrier family 29 (nucleoside transporters), member 3	0.488424	0.0053536	1.40291
Bsg	basigin	-0.473398	0.000437848	0.720266				Cdk13	cyclin-dependent kinase 13	0.487931	0.000571288	1.40243
Incenp	inner centromere protein	-0.473332	0.00262411	0.720299				Ptpn12	protein tyrosine phosphatase, non-receptor type 12	0.487746	0.000790539	1.40225
Praf2	PRA1 domain family 2	-0.473252	0.0237937	0.720339				Prepl	prolyl endopeptidase-like	0.487559	0.00204407	1.40207
Ddx28	DEAD (Asp-Glu-Ala-Asp) box polypeptide 28	-0.473169	0.035047	0.720381				Brd8	bromodomain containing 8	0.487059	0.00174191	1.40158
Rnpep	arginyl aminopeptidase (aminopeptidase B)	-0.472903	0.0112622	0.720513				Ttc26	tetratricopeptide repeat domain 26	0.487029	0.0284204	1.40156
Cuedc1	CUE domain containing 1	-0.472856	0.0141736	0.720537				Lig3	ligase III, DNA, ATP-dependent	0.487022	0.00157592	1.40155
Slc25a10	solute carrier family 25 (mitochondrial carrier, dicarboxylate transporter), member 10	-0.47265	0.0247521	0.72064				Setd5	SET domain containing 5	0.48688	0.000181286	1.40141
Mrpl4	mitochondrial ribosomal protein L4	-0.472488	0.00904712	0.720721				Cdadc1	cytidine and dCMP deaminase domain containing 1	0.486761	0.0473277	1.4013
Pnkp	polynucleotide kinase 3'- phosphatase	-0.472359	0.022037	0.720785				Wdr37	WD repeat domain 37	0.486546	0.00249422	1.40109
Ypel3	yippee-like 3 (Drosophila)	-0.472355	0.0197731	0.720787				Mllt4	myeloid/lymphoid or mixed-lineage leukemia; translocated to, 4	0.486462	0.000551972	1.40101
Eif4a1	eukaryotic translation initiation factor 4A1	-0.472325	0.000183223	0.720802				Eme2	essential meiotic structure-specific endonuclease subunit 2	0.486095	0.0111907	1.40065
Gm10175	predicted gene 10175	-0.472259	0.00622907	0.720835				Sesn3	sestrin 3	0.48603	0.000687282	1.40059
Tubb2b	tubulin, beta 2B class IIB	-0.472233	0.00222519	0.720848				Mpdz	multiple PDZ domain protein	0.48574	0.00144373	1.4003
Psmd13	proteasome (prosome, macropain) 26S subunit, non-ATPase, 13	-0.471979	0.000811994	0.720975				Trio	triple functional domain (PTPRF interacting)	0.485603	0.000856465	1.40017
Sumf2	sulfatase modifying factor 2	-0.471844	0.00352591	0.721042				Fam91a1	family with sequence similarity 91, member A1	0.485344	0.000258204	1.39992
Smim20	small integral membrane protein 20	-0.471812	0.0150723	0.721059				Zscan18	zinc finger and SCAN domain containing 18	0.485275	0.0150857	1.39985
Psmc3	proteasome (prosome, macropain) 26S subunit, ATPase 3	-0.471701	0.000934088	0.721114				Mknk1	MAP kinase-interacting serine/threonine kinase 1	0.484881	0.00557706	1.39947
Col8a2	collagen, type VIII, alpha 2	-0.471541	0.0189746	0.721194				Plekha1	pleckstrin homology domain containing, family A (phosphoinositide binding specific) member 1	0.484853	0.00124618	1.39944
Snrnp27	small nuclear ribonucleoprotein 27 (U4/U6.U5)	-0.471438	0.0396358	0.721245				Ube4a	ubiquitination factor E4A	0.484812	0.00169284	1.3994
Itpa	inosine triphosphatase (nucleoside triphosphate pyrophosphatase)	-0.471276	0.00218197	0.721327				Nedd1	neural precursor cell expressed, developmentally down-regulated gene 1	0.484722	0.00313572	1.39932
Timm8b	translocase of inner mitochondrial membrane 8B	-0.471204	0.00638673	0.721362				Rian	RNA imprinted and accumulated in nucleus	0.48456	0.0242143	1.39916
Eif2b5	eukaryotic translation initiation factor 2B, subunit 5 epsilon	-0.470719	0.000813298	0.721605				Dcaf17	DDB1 and CUL4 associated factor 17	0.48451	0.00417057	1.39911
Eif1b	eukaryotic translation initiation factor 1B	-0.470514	0.0028155	0.721708				1700066M21Rik	RIKEN cDNA 1700066M21 gene	0.484495	0.0392022	1.3991
Ngrn	neugrin, neurite outgrowth associated	-0.470456	0.0104247	0.721736				Phkb	phosphorylase kinase beta	0.484154	0.00460534	1.39877
Gmppb	GDP-mannose pyrophosphorylase B	-0.4701	0.0389571	0.721914				Ckap5	cytoskeleton associated protein 5	0.484152	0.00151016	1.39876
Zdhhc7	zinc finger, DHHC domain containing 7	-0.470031	0.0129879	0.721949				Tbc1d19	TBC1 domain family, member 19	0.484007	0.0326822	1.39862
Amhr2	anti-Mullerian hormone type 2 receptor	-0.469962	0.00510787	0.721984				Rbsn	rabenosyn, RAB effector	0.483509	0.0010678	1.39814
Rps3a2	ribosomal protein S3A2	-0.469905	0.0253223	0.722012				Fastkd1	FAST kinase domains 1	0.483479	0.0264901	1.39811
B3gat3	beta-1,3-glucuronyltransferase 3 (glucuronosyltransferase I)	-0.46972	0.00608765	0.722105				Brip1	BRCA1 interacting protein C-terminal helicase 1	0.483356	0.0054613	1.39799
Txnrd2	thioredoxin reductase 2	-0.469219	0.0234255	0.722356				Als2cl	ALS2 C-terminal like	0.482496	0.0257666	1.39716
Plpp2	phospholipid phosphatase 2	-0.468923	0.0265641	0.722504				Atp10d	ATPase, class V, type 10D	0.482393	0.00590463	1.39706
Renbp	renin binding protein	-0.468746	0.00944616	0.722592				Man2a1	mannosidase 2, alpha 1	0.4819	0.00923375	1.39658
Ncs1	neuronal calcium sensor 1	-0.468022	0.00909587	0.722955				Tenm3	teneurin transmembrane protein 3	0.481505	0.0017844	1.3962
Nudt3	nudix (nucleotide diphosphate linked moiety X)-type motif 3	-0.467561	0.00596856	0.723186				Reln	reelin	0.48122	0.0449469	1.39592
Apip	APAF1 interacting protein	-0.46743	0.0229925	0.723252				Lhx9	LIM homeobox protein 9	0.4812	0.00030154	1.3959
Map3k11	mitogen-activated protein kinase kinase kinase 11	-0.467247	0.0447011	0.723344				Papd5	PAP associated domain containing 5	0.481158	0.00269988	1.39586
Nes	nestin	-0.46704	0.00491014	0.723448				Mon2	MON2 homolog, regulator of endosome to Golgi trafficking	0.481134	0.00112839	1.39584
Psma7	proteasome (prosome, macropain) subunit, alpha type 7	-0.46702	0.00086199	0.723457				Susd6	sushi domain containing 6	0.481084	0.00545058	1.39579
Ttll12	tubulin tyrosine ligase-like family, member 12	-0.466895	0.00321091	0.72352				Ythdc1	YTH domain containing 1	0.480873	0.000434618	1.39559
Slirp	SRA stem-loop interacting RNA binding protein	-0.466882	0.00505227	0.723526				Grip1	glutamate receptor interacting protein 1	0.480705	0.0255435	1.39543
Lcmt1	leucine carboxyl methyltransferase 1	-0.466806	0.00340311	0.723564				Naa16	N(alpha)-acetyltransferase 16, NatA auxiliary subunit	0.480404	0.00810631	1.39513
Mrps18a	mitochondrial ribosomal protein S18A	-0.466621	0.00725428	0.723658				Mzt1	mitotic spindle organizing protein 1	0.48029	0.00616701	1.39502
Btf3	basic transcription factor 3	-0.466147	0.00113216	0.723895				Rbm15	RNA binding motif protein 15	0.480225	0.0044055	1.39496
Pigt	phosphatidylinositol glycan anchor biosynthesis, class T	-0.466111	0.0300379	0.723913				Zwilch	zwilch kinetochore protein	0.479986	0.00203464	1.39473
Plod1	procollagen-lysine, 2-oxoglutarate 5-dioxygenase 1	-0.465953	0.00108989	0.723993				Gmfb	glia maturation factor, beta	0.479733	0.000681226	1.39449
Mrps18b	mitochondrial ribosomal protein S18B	-0.465826	0.0164241	0.724056				Nr2c1	nuclear receptor subfamily 2, group C, member 1	0.479609	0.0428755	1.39437
Zmat2	zinc finger, matrin type 2	-0.464928	0.00212808	0.724507				Lgr4	leucine-rich repeat-containing G protein-coupled receptor 4	0.479587	0.000292076	1.39434
Chrac1	chromatin accessibility complex 1	-0.464708	0.0182841	0.724618				Agps	alkylglycerone phosphate synthase	0.479275	0.000745895	1.39404
Mgat1	mannoside acetylglucosaminyltransferase 1	-0.464707	0.00638673	0.724618				Zfp369	zinc finger protein 369	0.479255	0.0293234	1.39402
Tomm22	translocase of outer mitochondrial membrane 22 homolog (yeast)	-0.464652	0.00545783	0.724646				Dpp8	dipeptidylpeptidase 8	0.478859	0.00102094	1.39364
Tesk1	testis specific protein kinase 1	-0.464576	0.0216847	0.724684				Lacc1	laccase (multicopper oxidoreductase) domain containing 1	0.478604	0.0457625	1.3934
Rab11b	RAB11B, member RAS oncogene family	-0.463884	0.00939107	0.725032				Appl2	adaptor protein, phosphotyrosine interaction, PH domain and leucine zipper containing 2	0.478491	0.0174572	1.39329
Naglu	alpha-N-acetylglucosaminidase (Sanfilippo disease IIIB)	-0.463615	0.0270664	0.725167				Purb	purine rich element binding protein B	0.478487	0.000898742	1.39328
Ddrgk1	DDRGK domain containing 1	-0.463587	0.00509995	0.725181				Zfp426	zinc finger protein 426	0.478075	0.00272499	1.39288
Msx1	msh homeobox 1	-0.46357	0.035956	0.725189				Gspt2	G1 to S phase transition 2	0.477579	0.0406321	1.39241
Lsm5	LSM5 homolog, U6 small nuclear RNA and mRNA degradation associated	-0.463041	0.016796	0.725455				Zfp868	zinc finger protein 868	0.477485	0.0148678	1.39231
Ccnd1	cyclin D1	-0.463023	0.00231875	0.725465				Dock7	dedicator of cytokinesis 7	0.477105	0.000618104	1.39195
Ndufa7	NADH dehydrogenase (ubiquinone) 1 alpha subcomplex, 7 (B14.5a)	-0.462954	0.0279578	0.725499				Ssfa2	sperm specific antigen 2	0.476706	0.00248374	1.39156
Itgb3	integrin beta 3	-0.462466	0.0374402	0.725745				Slk	STE20-like kinase	0.476673	0.00146666	1.39153
Sin3b	transcriptional regulator, SIN3B (yeast)	-0.462192	0.00141911	0.725883				Bclaf1	BCL2-associated transcription factor 1	0.476628	0.000418574	1.39149
Ssrp1	structure specific recognition protein 1	-0.462056	0.000306183	0.725951				Phka1	phosphorylase kinase alpha 1	0.476465	0.00121998	1.39133
U2af1	U2 small nuclear ribonucleoprotein auxiliary factor (U2AF) 1	-0.461989	0.0014729	0.725985				Brox	BRO1 domain and CAAX motif containing	0.476289	0.00220701	1.39116
Btbd2	BTB (POZ) domain containing 2	-0.461495	0.00787941	0.726233				Tmem136	transmembrane protein 136	0.476263	0.0411281	1.39114
Asl	argininosuccinate lyase	-0.461108	0.00975668	0.726428				Cnot4	CCR4-NOT transcription complex, subunit 4	0.475917	0.00332276	1.3908
Slc3a2	solute carrier family 3 (activators of dibasic and neutral amino acid transport), member 2	-0.461024	0.00338223	0.726471				Mtmr1	myotubularin related protein 1	0.475666	0.00428706	1.39056
Psenen	presenilin enhancer gamma secretase subunit	-0.460977	0.00574175	0.726494				Cenpq	centromere protein Q	0.475347	0.0093869	1.39025
Nsmce4a	NSE4 homolog A, SMC5-SMC6 complex component	-0.460809	0.0033403	0.726579				Itgav	integrin alpha V	0.475272	0.00593167	1.39018
Snapc2	small nuclear RNA activating complex, polypeptide 2	-0.460779	0.0169196	0.726594				Ccdc93	coiled-coil domain containing 93	0.475214	0.00264927	1.39012
Eif3h	eukaryotic translation initiation factor 3, subunit H	-0.460686	0.00148355	0.726641				Zfp180	zinc finger protein 180	0.475076	0.0105908	1.38999
Kdelr2	KDEL (Lys-Asp-Glu-Leu) endoplasmic reticulum protein retention receptor 2	-0.460669	0.000989043	0.726649				Rft1	RFT1 homolog	0.474714	0.0324289	1.38964
Ebp	phenylalkylamine Ca2+ antagonist (emopamil) binding protein	-0.460536	0.0462219	0.726716				Spg11	spastic paraplegia 11	0.474713	0.00118259	1.38964
Ptn	pleiotrophin	-0.46021	0.00450103	0.726881				Tbc1d23	TBC1 domain family, member 23	0.474627	0.00385113	1.38956
Clpb	ClpB caseinolytic peptidase B	-0.460104	0.0124881	0.726934				Ccnc	cyclin C	0.474539	0.0162398	1.38947
Ctbp1	C-terminal binding protein 1	-0.460031	0.00343426	0.726971				Pan3	PAN3 poly(A) specific ribonuclease subunit	0.474502	0.00176863	1.38944
Prr13	proline rich 13	-0.459042	0.0102878	0.727469				Zfp704	zinc finger protein 704	0.474439	0.00127403	1.38938
Ap2a1	adaptor-related protein complex 2, alpha 1 subunit	-0.458039	0.0348528	0.727975				Atxn1l	ataxin 1-like	0.473784	0.00295573	1.38875
Cct7	chaperonin containing Tcp1, subunit 7 (eta)	-0.457987	0.000571288	0.728001				4933427D06Rik	RIKEN cDNA 4933427D06 gene	0.473768	0.0124727	1.38873
Tgif2	TGFB-induced factor homeobox 2	-0.457532	0.00692795	0.728231				Ganc	glucosidase, alpha; neutral C	0.473585	0.0170989	1.38856
Txndc12	thioredoxin domain containing 12 (endoplasmic reticulum)	-0.45744	0.00215045	0.728278				Stx17	syntaxin 17	0.473127	0.00169416	1.38812
Phpt1	phosphohistidine phosphatase 1	-0.456939	0.00793547	0.72853				Hdac9	histone deacetylase 9	0.473039	0.0462339	1.38803
Mxra7	matrix-remodelling associated 7	-0.456913	0.0416995	0.728543				Atp2b4	ATPase, Ca++ transporting, plasma membrane 4	0.472853	0.00150416	1.38785
[truncated: 249 more rows]
